# Supplementary material for: catena-Poly[[(1,10-phenanthroline)copper(II)]-μ-oxalato]
Source: Acta Crystallogr Sect E Struct Rep Online. 2010 Sep 8;66(Pt 10):m1229. doi: 10.1107/S1600536810035440 (PMC2983185; doi:10.1107/S1600536810035440)
Supplement: Supplementary file 2 [file e-66-m1229-Isup2.hkl]

# 
# h,k,l, Fc-squared, Fo-squared, sigma(Fo-squared) and status flag 
# 
data_I
_shelx_title ' 1 in Pna2(1)' 
_shelx_refln_list_code          4 
_shelx_F_calc_maximum      223.25 
_exptl_crystal_F_000       668.00 
_reflns_d_resolution_high  0.7828 
 
loop_ 
 _symmetry_equiv_pos_as_xyz 
 'x, y, z' 
 '-x, -y, z+1/2' 
 'x+1/2, -y+1/2, z' 
 '-x+1/2, y+1/2, z+1/2' 
 
_cell_length_a     9.1445 
_cell_length_b    10.1443 
_cell_length_c    13.3294 
_cell_angle_alpha  90.000 
_cell_angle_beta   90.000 
_cell_angle_gamma  90.000 
 
_shelx_F_squared_multiplier     1.000 
 
loop_ 
 _refln_index_h 
 _refln_index_k 
 _refln_index_l 
 _refln_F_squared_calc 
 _refln_F_squared_meas 
 _refln_F_squared_sigma 
 _refln_observed_status 
   0   0 -16      202.17      223.35     22.44 o 
   2   0 -16       22.71       14.22      7.76 o 
   1   1 -16       91.85       69.56      7.58 o 
   2   1 -16      122.59      133.58      9.35 o 
   3   1 -16      252.37      271.04     15.79 o 
   0   2 -16        9.51        7.84      6.74 o 
   1   2 -16      197.47      213.62     11.21 o 
   2   2 -16       40.21       33.97      6.12 o 
   3   2 -16      244.98      225.69     11.83 o 
   1   3 -16        4.70        5.34      4.80 o 
   2   3 -16      328.09      365.19     14.73 o 
   0   4 -16       41.80       56.04     10.50 o 
   1   4 -16       79.07       91.45      8.50 o 
   2   0 -15      928.59      893.88     34.28 o 
   4   0 -15      132.20      133.62     13.23 o 
   0   1 -15       18.35       29.08      7.46 o 
   1   1 -15       79.80       89.35      7.60 o 
   2   1 -15        9.88       11.05      4.74 o 
   3   1 -15      228.57      233.53     11.43 o 
   4   1 -15      134.71      149.94      9.63 o 
   5   1 -15       57.84       45.61      7.16 o 
   1   2 -15      194.93      191.26     17.00 o 
   2   2 -15      126.78      130.23      8.76 o 
   3   2 -15      148.88      147.38     11.43 o 
   4   2 -15       25.68       22.04      5.69 o 
   5   2 -15      134.06      155.28     11.81 o 
   0   3 -15      497.72      470.39     22.64 o 
   1   3 -15       52.91       62.22      6.91 o 
   2   3 -15      138.14      122.62      8.66 o 
   3   3 -15       15.46       12.89      5.27 o 
   4   3 -15      211.41      234.92     12.44 o 
   1   4 -15      106.57      111.63     10.33 o 
   2   4 -15      440.67      458.83     16.23 o 
   3   4 -15      117.31      124.12      9.02 o 
   4   4 -15        1.19       -5.54     11.29 o 
   0   5 -15       46.06       66.71     10.52 o 
   1   5 -15      197.71      203.81     11.02 o 
   2   5 -15       12.61       10.21      5.12 o 
   3   5 -15      147.36      156.02     11.99 o 
   1   6 -15      109.74       96.59      9.79 o 
   0   0 -14     1308.82     1358.10     63.90 o 
   2   0 -14        5.15       12.33      6.32 o 
   4   0 -14      371.58      415.24     20.64 o 
   6   0 -14      152.67      179.37     20.79 o 
   1   1 -14      297.16      315.86     12.29 o 
   2   1 -14      389.74      392.84     13.87 o 
   3   1 -14      217.45      243.31     10.92 o 
   4   1 -14       76.32       72.14      7.08 o 
   5   1 -14       49.35       49.61      7.68 o 
   6   1 -14       67.17       58.62      8.54 o 
   0   2 -14      174.25      168.74     12.96 o 
   1   2 -14      204.94      205.19     12.81 o 
   2   2 -14      115.77      106.07      7.68 o 
   3   2 -14      221.71      238.07     11.04 o 
   4   2 -14      152.53      150.73      9.19 o 
   5   2 -14      187.44      205.95     12.54 o 
   6   2 -14       53.77       59.61      7.38 o 
   1   3 -14       21.31       21.62      4.78 o 
   2   3 -14      290.30      298.55     12.01 o 
   3   3 -14       54.06       48.95      6.13 o 
   4   3 -14        1.53        3.76      5.27 o 
   5   3 -14        5.29        3.54      5.58 o 
   6   3 -14      466.24      523.89     24.98 o 
   0   4 -14      381.67      387.16     19.74 o 
   1   4 -14      261.97      256.22     11.07 o 
   2   4 -14        6.42        5.46      4.29 o 
   3   4 -14       76.04       90.94     10.20 o 
   4   4 -14      308.33      306.72     17.73 o 
   5   4 -14      105.14      129.43     16.36 o 
   1   5 -14      437.25      459.16     18.00 o 
   2   5 -14       79.16       73.12      8.27 o 
   3   5 -14      124.10      129.65     26.62 o 
   4   5 -14       56.38       57.53     10.37 o 
   0   6 -14      672.08      719.99     29.68 o 
   1   6 -14       25.01       19.94      6.32 o 
   2   6 -14        5.13       -3.15      5.24 o 
   3   6 -14      148.80      172.63     15.33 o 
   1   7 -14      115.35      132.28     21.01 o 
   2   7 -14      271.76      278.99     15.23 o 
   2   0 -13     1404.32     1306.92     43.14 o 
   4   0 -13      116.48      115.94     11.26 o 
   6   0 -13      246.96      246.58     23.12 o 
   0   1 -13      499.56      521.80     32.10 o 
   1   1 -13      617.36      620.68     17.68 o 
   2   1 -13       18.88       11.02      4.12 o 
   3   1 -13      229.16      235.50     10.39 o 
   4   1 -13      140.42      137.26      9.43 o 
   5   1 -13      232.99      252.36     13.26 o 
   6   1 -13      158.89      140.98     10.50 o 
   7   1 -13       37.26       40.70      6.43 o 
   1   2 -13      551.18      523.48     15.77 o 
   2   2 -13       29.37       39.75      5.23 o 
   3   2 -13      530.18      506.08     15.71 o 
   4   2 -13       59.84       74.41      8.08 o 
   5   2 -13      390.55      391.73     16.33 o 
   6   2 -13       65.86       75.20      7.46 o 
   7   2 -13      179.74      186.85     12.52 o 
   0   3 -13      101.50      100.29      9.97 o 
   1   3 -13      265.09      257.71     10.53 o 
   2   3 -13       94.18       96.18      7.10 o 
   3   3 -13       28.11       22.90      5.29 o 
   4   3 -13     1011.17      977.53     28.93 o 
   5   3 -13       35.43       46.76      7.15 o 
   6   3 -13       16.30       25.18      6.39 o 
   7   3 -13       18.49       26.62      8.57 o 
   1   4 -13       71.79       76.71      6.59 o 
   2   4 -13      157.71      177.17      9.12 o 
   3   4 -13      436.34      472.36     17.41 o 
   4   4 -13        5.68       10.77      5.25 o 
   5   4 -13       71.69       63.47      8.21 o 
   6   4 -13      214.15      210.70     16.57 o 
   0   5 -13       56.43       46.58      8.36 o 
   1   5 -13      122.31      133.44      8.29 o 
   2   5 -13       44.53       38.23      5.59 o 
   3   5 -13      205.79      235.44     15.27 o 
   4   5 -13        1.01       -4.89      5.54 o 
   5   5 -13      318.62      339.25     32.68 o 
   1   6 -13      121.05      121.69      8.02 o 
   2   6 -13      631.19      603.56     25.83 o 
   3   6 -13      155.10      145.76     13.56 o 
   4   6 -13        2.26        1.66      7.15 o 
   5   6 -13       31.23       25.38      8.95 o 
   0   7 -13      620.51      614.96     37.34 o 
   1   7 -13      112.69      141.11     12.95 o 
   2   7 -13       42.00       33.04      8.78 o 
   3   7 -13       31.97       20.22      7.99 o 
   4   7 -13      128.57      159.97     15.18 o 
   1   8 -13      238.60      287.21     27.09 o 
   2   8 -13        8.78        0.06      6.90 o 
   0   0 -12     3378.63     3263.98    130.51 o 
   2   0 -12      108.71       99.03      9.40 o 
   4   0 -12      559.35      546.89     34.45 o 
   6   0 -12      100.16      121.96     16.77 o 
   8   0 -12      239.16      258.26     30.55 o 
   1   1 -12      691.83      704.20     18.65 o 
   2   1 -12      355.85      353.20     11.89 o 
   3   1 -12      100.17      107.63      7.00 o 
   4   1 -12       43.89       32.25      6.02 o 
   5   1 -12      238.16      252.64     15.76 o 
   6   1 -12      122.24      117.79      9.27 o 
   7   1 -12       86.74       85.59      7.40 o 
   8   1 -12       28.61       36.43      7.60 o 
   0   2 -12     1024.61     1054.33     35.56 o 
   1   2 -12      647.62      643.25     17.30 o 
   2   2 -12       56.11       51.60      5.43 o 
   3   2 -12      374.46      380.35     14.80 o 
   4   2 -12      225.19      227.01     12.41 o 
   5   2 -12      786.73      767.27     23.59 o 
   6   2 -12        1.25        4.67      4.24 o 
   7   2 -12       67.93       72.20     10.56 o 
   8   2 -12        1.76       -0.11      7.18 o 
   1   3 -12      235.64      230.48      9.53 o 
   2   3 -12      233.24      233.18      9.74 o 
   3   3 -12       21.36       29.11      8.77 o 
   4   3 -12       17.65       21.07      5.29 o 
   5   3 -12       26.92       26.20      5.10 o 
   6   3 -12      633.23      645.73     22.46 o 
   7   3 -12       33.46       37.29      8.70 o 
   0   4 -12     1111.27     1066.24     36.86 o 
   1   4 -12      154.86      153.98      8.13 o 
   2   4 -12       38.80       41.54      8.23 o 
   3   4 -12      223.68      242.50     11.68 o 
   4   4 -12      888.71      855.07     25.89 o 
   5   4 -12      119.75      127.97      9.59 o 
   6   4 -12       16.90       27.51      8.89 o 
   7   4 -12      120.05       97.61     12.50 o 
   1   5 -12      635.41      646.79     17.81 o 
   2   5 -12      170.37      162.56      9.74 o 
   3   5 -12      388.96      401.93     25.25 o 
   4   5 -12        9.37        1.56      6.38 o 
   5   5 -12      279.37      270.18     36.85 o 
   6   5 -12        8.01       13.95      7.31 o 
   0   6 -12      944.90      922.48     33.01 o 
   1   6 -12      222.60      216.41      9.82 o 
   2   6 -12       58.46       53.80      8.62 o 
   3   6 -12        3.95        6.24      6.34 o 
   4   6 -12      264.86      278.73     17.48 o 
   5   6 -12       33.54       18.03      7.80 o 
   6   6 -12        0.70        3.86      7.14 o 
   1   7 -12      173.30      172.47     22.66 o 
   2   7 -12      275.29      281.82     17.32 o 
   3   7 -12       28.89       31.28      8.25 o 
   4   7 -12        1.02       -0.20      6.77 o 
   5   7 -12       15.79       13.42      8.25 o 
   1   8 -12      429.41      472.89     22.61 o 
   2   8 -12        0.17        5.42      7.22 o 
   3   8 -12      115.78      112.76     17.69 o 
   4   8 -12       41.72       36.53      9.88 o 
   2   0 -11     2227.64     2176.57     63.99 o 
   4   0 -11       80.94      117.87     14.22 o 
   6   0 -11      675.16      689.03     37.90 o 
   8   0 -11       31.06       22.50      9.36 o 
   0   1 -11     1646.52     1615.00     49.18 o 
   1   1 -11      897.64      876.53     21.30 o 
   2   1 -11      106.03       99.53      6.19 o 
   3   1 -11      124.57      125.50      7.99 o 
   4   1 -11      217.55      210.55     12.49 o 
   5   1 -11      302.74      326.58     16.83 o 
   6   1 -11       34.66       34.34      5.93 o 
   7   1 -11       67.44       67.36      6.65 o 
   8   1 -11      151.23      138.16     17.23 o 
   1   2 -11      680.17      658.12     17.20 o 
   2   2 -11      293.04      285.39     11.52 o 
   3   2 -11      370.74      360.47     13.49 o 
   4   2 -11       33.62       27.06      5.13 o 
   5   2 -11      527.57      531.74     18.20 o 
   6   2 -11       44.75       52.38      6.84 o 
   7   2 -11      140.10      125.51      9.74 o 
   8   2 -11       33.57       39.33      8.93 o 
   0   3 -11     1225.35     1239.94     39.34 o 
   1   3 -11       21.01       17.53      3.72 o 
   2   3 -11      438.96      457.29     15.52 o 
   3   3 -11        9.91        8.74      3.94 o 
   4   3 -11     2388.06     2277.77     55.49 o 
   5   3 -11      118.53      116.98      7.86 o 
   6   3 -11       26.90       26.70      5.98 o 
   7   3 -11        2.96        2.87      6.20 o 
   8   3 -11      250.61      265.32     17.99 o 
   1   4 -11      806.26      835.79     21.14 o 
   2   4 -11      355.97      365.81     13.73 o 
   3   4 -11      396.86      401.71     14.85 o 
   4   4 -11       12.71       14.65      5.68 o 
   5   4 -11      203.35      210.39     11.42 o 
   6   4 -11      356.11      363.52     19.50 o 
   7   4 -11      128.67      126.01     17.34 o 
   8   4 -11       17.65       24.14      8.58 o 
   0   5 -11      519.68      562.10     25.03 o 
   1   5 -11      289.20      272.93     11.69 o 
   2   5 -11       19.30       25.95      5.13 o 
   3   5 -11      442.65      482.05     20.73 o 
   4   5 -11       58.83       61.35      9.26 o 
   5   5 -11      310.95      315.63     17.95 o 
   6   5 -11        0.63        3.89      5.96 o 
   7   5 -11      162.22      147.14     25.16 o 
   1   6 -11      142.96      145.43      8.97 o 
   2   6 -11     1259.25     1299.60     42.27 o 
   3   6 -11      129.63      133.57     11.81 o 
   4   6 -11       45.66       60.90     22.72 o 
   5   6 -11       71.75       65.55     10.39 o 
   6   6 -11      216.05      201.03     15.90 o 
   0   7 -11      828.56      870.16     46.12 o 
   1   7 -11       78.16       70.73     13.25 o 
   2   7 -11      126.84      143.59     12.27 o 
   3   7 -11       76.37       69.78     10.09 o 
   4   7 -11      303.14      285.85     17.96 o 
   5   7 -11        8.44       -2.05      6.71 o 
   6   7 -11        1.24        4.21      7.21 o 
   1   8 -11      426.45      449.51     21.41 o 
   2   8 -11        0.88       -1.07      6.09 o 
   3   8 -11      189.19      209.90     15.50 o 
   4   8 -11        0.43       -1.97      6.19 o 
   5   8 -11       87.50      109.63     31.09 o 
   2   9 -11       39.66       61.39     14.63 o 
   3   9 -11       64.65       49.38      9.94 o 
   0   0 -10     4128.56     3945.05    152.58 o 
   2   0 -10      493.84      507.95     22.46 o 
   4   0 -10     1446.27     1414.87     60.34 o 
   6   0 -10       24.36       28.14      6.44 o 
   8   0 -10      587.60      596.84     24.97 o 
   1   1 -10      759.02      704.36     17.67 o 
   2   1 -10     1022.29     1049.19     28.24 o 
   3   1 -10      582.81      553.24     17.91 o 
   4   1 -10       44.80       35.68      6.40 o 
   5   1 -10      415.53      401.98     18.62 o 
   6   1 -10      336.48      328.71     13.39 o 
   7   1 -10       94.61      111.60      7.35 o 
   8   1 -10       22.31       20.94      6.08 o 
   9   1 -10      149.62      161.80     14.19 o 
   0   2 -10      415.86      428.07     17.56 o 
   1   2 -10     1874.91     1841.89     38.16 o 
   2   2 -10       26.51       25.75      4.33 o 
   3   2 -10      493.93      474.76     15.69 o 
   4   2 -10      471.80      442.89     15.36 o 
   5   2 -10     1319.61     1334.30     42.65 o 
   6   2 -10       34.88       30.84      6.44 o 
   7   2 -10       59.20       55.13      7.14 o 
   8   2 -10       47.16       43.59      9.09 o 
   9   2 -10      206.09      172.62     15.10 o 
   1   3 -10      417.85      406.93     15.85 o 
   2   3 -10      236.39      224.50      9.77 o 
   3   3 -10      356.74      376.06     13.61 o 
   4   3 -10      137.51      140.88      8.21 o 
   5   3 -10      243.54      236.52      9.69 o 
   6   3 -10      980.30     1034.40     36.23 o 
   7   3 -10       20.59       13.87      9.55 o 
   8   3 -10       50.49       48.97      9.27 o 
   9   3 -10       21.60       20.49      8.35 o 
   0   4 -10     1593.68     1544.70     46.79 o 
   1   4 -10      194.09      193.16      9.46 o 
   2   4 -10      112.38      123.64     15.09 o 
   3   4 -10      703.57      730.22     21.62 o 
   4   4 -10     1629.68     1597.93     35.03 o 
   5   4 -10      273.25      252.64     29.18 o 
   6   4 -10        8.80       11.72      6.28 o 
   7   4 -10      265.95      272.56     16.80 o 
   8   4 -10      151.25      133.71     13.96 o 
   1   5 -10       78.94       78.77      6.53 o 
   2   5 -10      366.90      353.38     13.19 o 
   3   5 -10     1151.28     1132.53     30.94 o 
   4   5 -10        7.63        5.34      5.50 o 
   5   5 -10      401.86      356.07     18.90 o 
   6   5 -10       37.52       44.67      8.60 o 
   7   5 -10      385.88      365.80     20.94 o 
   8   5 -10       32.83       44.65     10.10 o 
   0   6 -10     1180.28     1186.73     42.40 o 
   1   6 -10      182.44      190.57      9.74 o 
   2   6 -10      107.11      114.13      8.04 o 
   3   6 -10       41.22       42.32      7.72 o 
   4   6 -10      496.42      534.29     23.40 o 
   5   6 -10      160.33      129.08     12.56 o 
   6   6 -10       25.97       24.12      8.72 o 
   7   6 -10       50.46       36.43      9.16 o 
   1   7 -10      180.37      192.33     12.76 o 
   2   7 -10      571.44      573.58     24.48 o 
   3   7 -10       57.49       59.29      9.07 o 
   4   7 -10       39.28       33.74      7.96 o 
   5   7 -10       19.16       14.51      7.19 o 
   6   7 -10      282.68      283.81     19.06 o 
   0   8 -10      186.40      172.91     17.19 o 
   1   8 -10      547.42      545.51     23.77 o 
   2   8 -10        2.91        2.51      5.42 o 
   3   8 -10      213.04      213.00     15.10 o 
   4   8 -10       41.99       57.10      9.89 o 
   5   8 -10      157.18      175.52     15.14 o 
   6   8 -10       26.75       27.02      9.07 o 
   2   9 -10      337.03      397.72     28.56 o 
   3   9 -10       53.71       53.24      9.83 o 
   4   9 -10       22.89       28.00      8.91 o 
   0  10 -10      195.44      233.10     24.02 o 
   2   0  -9     3061.07     2998.53    121.51 o 
   4   0  -9      861.58      848.43     41.16 o 
   6   0  -9     1437.62     1431.16     45.29 o 
   8   0  -9      104.78       77.74      9.36 o 
   0   1  -9     1006.80      984.06     31.35 o 
   1   1  -9      786.39      757.40     17.98 o 
   2   1  -9      354.17      352.23     12.31 o 
   3   1  -9      833.10      811.39     36.89 o 
   4   1  -9      279.75      288.90     13.91 o 
   5   1  -9      829.15      847.16     28.72 o 
   6   1  -9      450.54      426.96     13.43 o 
   7   1  -9      267.15      241.32     10.12 o 
   8   1  -9       66.59       73.93      9.20 o 
   9   1  -9      392.18      362.07     19.62 o 
   1   2  -9     2384.72     2381.55     55.56 o 
   2   2  -9      426.91      400.98     13.18 o 
   3   2  -9      980.22      972.56     26.17 o 
   4   2  -9      140.74      136.14      9.59 o 
   5   2  -9      626.88      643.96     23.30 o 
   6   2  -9       10.73        6.15      4.26 o 
   7   2  -9      420.03      427.74     16.02 o 
   8   2  -9       24.12       15.78      6.95 o 
   9   2  -9      235.92      227.50     32.98 o 
   0   3  -9     4778.07     4792.83    127.63 o 
   1   3  -9      246.95      246.35      9.87 o 
   2   3  -9      598.02      577.13     17.23 o 
   3   3  -9      220.75      225.67      9.59 o 
   4   3  -9     1426.23     1366.69     35.16 o 
   5   3  -9      157.23      167.16      9.13 o 
   6   3  -9       27.60       23.53      7.35 o 
   7   3  -9        1.68        3.23      5.62 o 
   8   3  -9      342.08      330.88     28.07 o 
   9   3  -9       57.71       53.92      9.99 o 
   1   4  -9      894.58      884.18     24.32 o 
   2   4  -9      264.53      268.64     10.62 o 
   3   4  -9      160.68      167.32     12.84 o 
   4   4  -9      152.52      157.19      7.45 o 
   5   4  -9      379.42      356.29     14.26 o 
   6   4  -9      409.94      413.39     20.00 o 
   7   4  -9      241.59      262.66     16.52 o 
   8   4  -9       88.90       91.89     11.57 o 
   9   4  -9        5.29       12.22      9.61 o 
   0   5  -9      156.78      152.76     14.33 o 
   1   5  -9     1492.02     1435.34     34.39 o 
   2   5  -9      116.64      124.15      7.27 o 
   3   5  -9      382.64      381.69     13.74 o 
   4   5  -9        8.63        4.37      4.89 o 
   5   5  -9      707.38      736.09     28.91 o 
   6   5  -9        8.53        2.16      5.28 o 
   7   5  -9      226.63      240.86     16.51 o 
   8   5  -9       23.58       21.89      8.21 o 
   1   6  -9      301.08      300.13     11.98 o 
   2   6  -9     1713.70     1692.35     41.70 o 
   3   6  -9      340.82      314.36     16.89 o 
   4   6  -9       45.41       43.78      9.17 o 
   5   6  -9       84.79      100.06     10.91 o 
   6   6  -9      524.60      531.61     24.40 o 
   7   6  -9       69.53       70.79     10.99 o 
   8   6  -9        9.48        5.13      8.01 o 
   0   7  -9      309.53      322.49     23.79 o 
   1   7  -9      135.45      142.13     10.91 o 
   2   7  -9       17.47       12.25      5.52 o 
   3   7  -9       55.30       59.36     16.15 o 
   4   7  -9      582.62      606.73     25.72 o 
   5   7  -9      107.60       95.12     15.16 o 
   6   7  -9       79.98       83.62     11.47 o 
   7   7  -9       28.45       26.72      8.98 o 
   1   8  -9      670.94      646.56     20.45 o 
   2   8  -9       24.67       21.49      6.42 o 
   3   8  -9      384.04      389.96     19.69 o 
   4   8  -9       19.64       17.96      7.16 o 
   5   8  -9      171.62      168.63     17.79 o 
   6   8  -9       20.83        6.23     11.88 o 
   1   9  -9      167.32      192.31     19.21 o 
   2   9  -9       29.16       10.32      8.59 o 
   3   9  -9      132.99      150.26     12.97 o 
   4   9  -9       82.29      100.49     14.84 o 
   5   9  -9      210.67      203.61     23.49 o 
   1  10  -9       15.58       26.76     12.38 o 
   3  10  -9       27.16       26.94     12.50 o 
   4  10  -9       32.79       13.25     11.82 o 
   0  11  -9       58.66       66.72     16.81 o 
   0   0  -8     1425.85     1474.12     61.05 o 
   2   0  -8       53.08       58.58      8.44 o 
   4   0  -8     2713.36     2630.26    104.58 o 
   6   0  -8      493.33      471.00     19.55 o 
   8   0  -8     1604.71     1591.86     49.96 o 
  10   0  -8       31.41       23.87     11.52 o 
   1   1  -8      495.12      457.98     14.32 o 
   2   1  -8     1731.05     1703.39     49.17 o 
   3   1  -8     1305.01     1352.45     49.46 o 
   4   1  -8      526.98      543.55     19.99 o 
   5   1  -8      501.02      471.13     17.49 o 
   6   1  -8      668.18      681.36     17.89 o 
   7   1  -8      587.39      614.26     16.57 o 
   8   1  -8      306.03      273.73     12.86 o 
   9   1  -8      167.85      155.50     13.19 o 
  10   1  -8       32.03       21.46     12.05 o 
   0   2  -8     1794.09     1712.34     49.07 o 
   1   2  -8     2598.84     2535.07     56.71 o 
   2   2  -8       67.38       67.53      5.09 o 
   3   2  -8     1089.77     1032.19     25.74 o 
   4   2  -8      671.62      648.75     22.75 o 
   5   2  -8     1046.28     1070.51     27.99 o 
   6   2  -8      155.84      159.35      7.98 o 
   7   2  -8      329.60      315.77     13.29 o 
   8   2  -8       69.42       73.65      9.88 o 
   9   2  -8      194.29      176.60     14.22 o 
  10   2  -8        8.33        3.38      7.20 o 
   1   3  -8       60.61       56.97      4.79 o 
   2   3  -8     3456.33     3431.41     76.49 o 
   3   3  -8        4.63        4.71      2.91 o 
   4   3  -8      390.76      384.14     11.36 o 
   5   3  -8      490.41      514.56     17.10 o 
   6   3  -8      372.23      363.44     22.25 o 
   7   3  -8       48.21       52.76      8.58 o 
   8   3  -8       90.51       82.29     12.55 o 
   9   3  -8       36.94       38.64      9.10 o 
   0   4  -8     3722.63     3577.68    143.72 o 
   1   4  -8      817.46      824.29     22.16 o 
   2   4  -8      362.39      344.38     11.71 o 
   3   4  -8     2122.77     2114.52     49.70 o 
   4   4  -8     1231.73     1149.36     26.00 o 
   5   4  -8       17.96       17.24      4.33 o 
   6   4  -8       14.28        6.38      5.55 o 
   7   4  -8      226.18      223.25     14.93 o 
   8   4  -8      259.92      268.64     17.33 o 
   9   4  -8       75.42       74.72     11.36 o 
   1   5  -8     1036.37     1049.13     28.34 o 
   2   5  -8        3.87        3.97      2.61 o 
   3   5  -8     1509.47     1510.79     36.67 o 
   4   5  -8      346.47      304.68     23.12 o 
   5   5  -8      152.38      164.97     24.45 o 
   6   5  -8      127.56      108.72     10.93 o 
   7   5  -8      487.10      493.42     23.63 o 
   8   5  -8       18.03       23.44      7.89 o 
   9   5  -8       78.31       75.34     11.53 o 
   0   6  -8      792.83      807.49     40.83 o 
   1   6  -8      290.98      295.40     10.58 o 
   2   6  -8      203.74      200.81      8.07 o 
   3   6  -8      644.43      609.66     52.87 o 
   4   6  -8     1005.32     1000.56     34.69 o 
   5   6  -8      146.15      145.51     11.93 o 
   6   6  -8       63.25       68.87      9.88 o 
   7   6  -8       67.77       53.23      9.59 o 
   8   6  -8      293.87      291.01     19.19 o 
   1   7  -8      218.75      226.88     12.32 o 
   2   7  -8      884.62      893.41     25.91 o 
   3   7  -8      126.40      112.98     10.21 o 
   4   7  -8       58.55       59.91      8.90 o 
   5   7  -8      117.23      112.10     11.71 o 
   6   7  -8      960.42     1018.20     37.60 o 
   7   7  -8      114.72      118.75     22.70 o 
   8   7  -8       14.73        3.76      7.34 o 
   0   8  -8        3.42        4.02      6.04 o 
   1   8  -8      503.57      501.21     17.93 o 
   2   8  -8        4.76        3.85      4.10 o 
   3   8  -8      382.80      390.21     19.17 o 
   4   8  -8        6.67       13.71      7.66 o 
   5   8  -8      264.43      259.81     35.44 o 
   6   8  -8       12.06       17.14      7.69 o 
   7   8  -8      199.44      218.89     17.31 o 
   1   9  -8      244.21      239.78     21.16 o 
   2   9  -8      423.56      417.28     23.53 o 
   3   9  -8      180.25      157.50     12.86 o 
   4   9  -8       52.99       48.21      9.36 o 
   5   9  -8       91.41       99.83     12.27 o 
   6   9  -8       34.71       20.21      8.89 o 
   0  10  -8      655.97      616.19     37.98 o 
   1  10  -8       23.59       25.25     11.11 o 
   2  10  -8       23.81       25.55     11.67 o 
   3  10  -8       77.39       98.24     16.40 o 
   4  10  -8      296.11      326.80     28.14 o 
   5  10  -8        9.24        9.54      7.99 o 
   1  11  -8      132.28      163.11     14.70 o 
   2  11  -8       94.73      128.11     17.60 o 
   2   0  -7     6620.97     6520.52    245.19 o 
   4   0  -7     1495.32     1518.89     64.20 o 
   6   0  -7     6434.68     6217.10    164.76 o 
   8   0  -7       42.88       41.61      7.46 o 
  10   0  -7       94.60      104.92     16.77 o 
   0   1  -7     1724.66     1840.90     48.60 o 
   1   1  -7      879.47      818.51     24.28 o 
   2   1  -7      155.35      164.10     19.59 o 
   3   1  -7     1177.44     1146.70     34.20 o 
   4   1  -7     1631.05     1606.20     47.44 o 
   5   1  -7     1149.80     1163.00     29.37 o 
   6   1  -7      261.58      256.32      9.21 o 
   7   1  -7      483.44      491.00     14.50 o 
   8   1  -7       56.94       76.05      7.39 o 
   9   1  -7      126.07      146.30     12.36 o 
  10   1  -7       51.00       53.92     14.26 o 
   1   2  -7     1948.92     1845.22     42.82 o 
   2   2  -7       83.75       69.62      4.72 o 
   3   2  -7     2543.72     2488.83     71.78 o 
   4   2  -7       12.32       10.84      5.14 o 
   5   2  -7      565.19      579.21     17.52 o 
   6   2  -7      118.54      130.77      6.56 o 
   7   2  -7      383.09      402.57     14.75 o 
   8   2  -7       40.47       31.34     10.09 o 
   9   2  -7      171.30      170.76     13.44 o 
  10   2  -7      129.23      113.91     13.04 o 
   0   3  -7     7268.00     7083.92    269.13 o 
   1   3  -7      162.42      171.83      7.05 o 
   2   3  -7      364.78      360.66     13.29 o 
   3   3  -7      634.51      652.92     17.87 o 
   4   3  -7     1249.83     1270.83     31.34 o 
   5   3  -7      157.33      140.52      8.19 o 
   6   3  -7       19.24       21.95      4.52 o 
   7   3  -7       80.28       74.17      9.22 o 
   8   3  -7      843.58      851.03     33.66 o 
   9   3  -7       20.33       25.95      7.77 o 
  10   3  -7       17.07       12.80      7.93 o 
   1   4  -7     1346.37     1346.57     33.28 o 
   2   4  -7     2645.71     2647.48     58.60 o 
   3   4  -7      481.24      472.65     10.95 o 
   4   4  -7       44.22       46.56      4.09 o 
   5   4  -7      595.29      634.41     25.03 o 
   6   4  -7      679.52      689.42     29.81 o 
   7   4  -7      159.29      145.07     12.50 o 
   8   4  -7       18.75       13.66      6.93 o 
   9   4  -7      107.37      100.75     12.32 o 
  10   4  -7      274.81      293.32     23.36 o 
   0   5  -7       16.59       20.53      6.30 o 
   1   5  -7     1320.08     1335.62     31.73 o 
   2   5  -7       61.64       67.19      3.86 o 
   3   5  -7      260.57      247.10      8.50 o 
   4   5  -7      222.96      212.50     19.14 o 
   5   5  -7     1100.67     1100.67     36.52 o 
   6   5  -7       13.10        6.38      5.83 o 
   7   5  -7      496.32      493.41     23.00 o 
   8   5  -7        5.05        7.85      6.51 o 
   9   5  -7      138.34      130.45     13.93 o 
   1   6  -7      530.07      544.10     14.76 o 
   2   6  -7     1618.71     1607.69     33.31 o 
   3   6  -7      206.07      200.98      9.70 o 
   4   6  -7      118.82      116.89     10.03 o 
   5   6  -7       29.07       14.66      6.08 o 
   6   6  -7      903.05      902.84     51.20 o 
   7   6  -7      355.11      372.10     19.95 o 
   8   6  -7        2.52        8.18      7.03 o 
   9   6  -7       11.28        6.53      7.71 o 
   0   7  -7      517.78      553.77     21.31 o 
   1   7  -7      253.00      256.45     10.68 o 
   2   7  -7       23.52       19.55      4.62 o 
   3   7  -7       34.71       45.26      6.52 o 
   4   7  -7     1227.65     1177.43     40.85 o 
   5   7  -7      670.93      667.78     29.64 o 
   6   7  -7      192.38      183.05     14.53 o 
   7   7  -7        2.71        7.20      6.80 o 
   8   7  -7      275.16      302.97     49.81 o 
   1   8  -7      443.44      442.59     15.09 o 
   2   8  -7      276.99      286.68     12.04 o 
   3   8  -7      330.28      356.65     14.63 o 
   4   8  -7      108.25       96.19     10.41 o 
   5   8  -7     1061.87      987.37     36.65 o 
   6   8  -7       11.11        8.95      6.95 o 
   7   8  -7      205.72      214.30     16.72 o 
   0   9  -7      705.81      680.25     37.37 o 
   1   9  -7      287.58      268.94     21.61 o 
   2   9  -7       60.84       58.39      8.61 o 
   3   9  -7      100.29       96.65      8.34 o 
   4   9  -7      254.87      289.30     22.42 o 
   5   9  -7      196.00      173.06     14.60 o 
   6   9  -7        9.85       -6.14     12.70 o 
   1  10  -7       78.97       68.14     13.96 o 
   3  10  -7        1.78        4.45      6.36 o 
   4  10  -7       11.34        4.88     10.17 o 
   5  10  -7       12.76       14.07      7.97 o 
   0  11  -7      129.42      141.58     19.29 o 
   1  11  -7      418.44      437.43     22.30 o 
   2  11  -7        0.92        4.62     10.51 o 
   3  11  -7      117.09      110.44     17.82 o 
   0   0  -6       17.78       17.45      4.62 o 
   2   0  -6      937.48     1124.09     46.72 o 
   4   0  -6     5395.10     5519.74    202.33 o 
   6   0  -6     1365.27     1397.47     42.57 o 
   8   0  -6     1242.49     1314.12     43.96 o 
  10   0  -6        8.73       12.76     10.02 o 
   1   1  -6      856.10      801.97     20.90 o 
   2   1  -6     5240.86     5391.03    138.60 o 
   3   1  -6     1870.05     1794.14     50.80 o 
   4   1  -6      225.02      228.98     23.32 o 
   5   1  -6      808.32      800.68     18.99 o 
   6   1  -6      509.84      504.60     14.33 o 
   7   1  -6     1715.02     1713.54     36.26 o 
   8   1  -6      139.76      119.37      8.57 o 
   9   1  -6       83.54       95.53     10.42 o 
  10   1  -6       47.56       34.94     12.20 o 
   0   2  -6     3777.67     3714.16    141.96 o 
   1   2  -6     3078.22     3024.39     68.03 o 
   2   2  -6      227.34      232.22      8.18 o 
   3   2  -6     3573.22     3627.69     78.07 o 
   4   2  -6      103.27       94.12      6.88 o 
   5   2  -6      514.35      516.86     19.57 o 
   6   2  -6      634.21      628.70     16.18 o 
   7   2  -6      748.45      754.03     22.16 o 
   8   2  -6      209.94      203.73     13.44 o 
   9   2  -6      248.03      245.09     15.77 o 
  10   2  -6       19.40        2.85     10.08 o 
   1   3  -6      246.06      251.99      8.66 o 
   2   3  -6     7170.19     7222.49    154.60 o 
   3   3  -6     1245.85     1253.09     23.26 o 
   4   3  -6      158.28      150.88     12.80 o 
   5   3  -6      140.32      135.51      7.56 o 
   6   3  -6      306.13      307.31     11.76 o 
   7   3  -6        5.78        8.71      5.84 o 
   8   3  -6       88.96       98.15     10.44 o 
   9   3  -6       10.85        8.69      6.72 o 
  10   3  -6      481.14      462.38     23.80 o 
   0   4  -6     1698.23     1572.32     61.32 o 
   1   4  -6     2222.33     2284.39     49.40 o 
   2   4  -6       17.40       20.15      2.53 o 
   3   4  -6     1821.82     1815.94     32.41 o 
   4   4  -6      234.85      224.60      6.63 o 
   5   4  -6       76.09       99.05     10.04 o 
   6   4  -6       56.39       60.87      8.09 o 
   7   4  -6      282.93      278.40     16.05 o 
   8   4  -6     1051.37     1060.39     38.15 o 
   9   4  -6      321.31      297.68     21.78 o 
  10   4  -6        0.51        1.27      7.18 o 
   1   5  -6     1795.29     1705.47     40.39 o 
   2   5  -6       21.42       26.84      2.86 o 
   3   5  -6     2123.37     2119.22     43.31 o 
   4   5  -6      152.49      146.93      7.95 o 
   5   5  -6       41.17       31.70      6.45 o 
   6   5  -6       85.94       79.61      9.35 o 
   7   5  -6     1205.59     1194.97     42.04 o 
   8   5  -6       15.42       13.39      6.78 o 
   9   5  -6      138.11      129.69     18.89 o 
   0   6  -6     1172.49     1161.40     35.61 o 
   1   6  -6      401.27      401.40     12.43 o 
   2   6  -6        7.97        7.03      3.44 o 
   3   6  -6      757.52      761.95     21.58 o 
   4   6  -6     1799.27     1808.24     44.30 o 
   5   6  -6       49.95       55.37      8.24 o 
   6   6  -6       72.06       59.22      8.94 o 
   7   6  -6       98.03       89.05     10.79 o 
   8   6  -6      425.40      453.90     27.22 o 
   9   6  -6       47.99       34.23      9.17 o 
   1   7  -6      145.36      143.27      6.38 o 
   2   7  -6     1332.28     1313.02     33.43 o 
   3   7  -6      244.56      233.95     10.54 o 
   4   7  -6      170.58      177.16     12.36 o 
   5   7  -6      165.23      140.69     12.57 o 
   6   7  -6     1267.28     1310.13     57.62 o 
   7   7  -6        7.86       10.56      7.11 o 
   8   7  -6       17.71        8.98      7.71 o 
   0   8  -6      173.91      163.50     14.07 o 
   1   8  -6      551.77      554.34     18.20 o 
   2   8  -6        3.48        1.35      3.59 o 
   3   8  -6      869.73      855.62     25.52 o 
   4   8  -6       26.25       36.60      6.28 o 
   5   8  -6      576.05      563.70     34.49 o 
   6   8  -6       25.76       30.86      8.54 o 
   7   8  -6      176.04      187.17     15.87 o 
   8   8  -6        7.46       13.58      8.37 o 
   1   9  -6      315.96      308.08     23.04 o 
   2   9  -6      241.10      257.83     21.46 o 
   3   9  -6      532.87      513.14     18.05 o 
   4   9  -6       54.86       59.08      7.47 o 
   5   9  -6       60.31       69.75     10.53 o 
   6   9  -6      114.31      150.91     14.38 o 
   7   9  -6       54.69       75.66     12.18 o 
   0  10  -6     1304.17     1189.53     60.68 o 
   1  10  -6       90.13       91.37     10.47 o 
   2  10  -6       21.61       17.07     10.32 o 
   3  10  -6       15.71       14.90      7.42 o 
   4  10  -6      424.53      453.92     22.26 o 
   5  10  -6        4.42       -9.37      6.24 o 
   6  10  -6        8.77        2.17      7.42 o 
   1  11  -6      276.24      299.33     25.89 o 
   2  11  -6      122.12      108.03     16.85 o 
   3  11  -6       99.46       92.46     16.92 o 
   4  11  -6        8.95        2.06      7.82 o 
   0  12  -6      272.31      283.20     26.23 o 
   1  12  -6       86.67       83.15     17.45 o 
   2   0  -5     5326.80     5005.91    196.14 o 
   4   0  -5     3562.72     4045.69    149.54 o 
   6   0  -5     7190.62     7030.50    186.45 o 
   8   0  -5      332.34      339.42     16.35 o 
  10   0  -5      122.67      125.37     16.66 o 
   0   1  -5      651.23      764.69     23.20 o 
   1   1  -5     1659.88     1604.94     36.89 o 
   2   1  -5      866.95      907.07     21.15 o 
   3   1  -5     1826.90     1865.59     42.48 o 
   4   1  -5      727.58      684.86     23.00 o 
   5   1  -5     1918.91     1889.31     37.99 o 
   6   1  -5      129.38      127.98      6.11 o 
   7   1  -5      637.43      623.75     16.20 o 
   8   1  -5      361.86      365.17     14.05 o 
   9   1  -5      205.53      195.13     14.10 o 
  10   1  -5       70.50       68.93     14.03 o 
  11   1  -5       66.80       59.36     15.27 o 
   1   2  -5     2135.51     2152.75     45.25 o 
   2   2  -5     1248.32     1286.81     28.92 o 
   3   2  -5     5806.75     5935.83    126.04 o 
   4   2  -5       26.99       30.59      2.82 o 
   5   2  -5     1042.11     1013.83     21.20 o 
   6   2  -5      152.80      151.27     10.46 o 
   7   2  -5     1389.34     1403.93     35.40 o 
   8   2  -5       51.94       46.83      7.88 o 
   9   2  -5       98.78      117.12     22.27 o 
  10   2  -5       96.82       83.98     10.99 o 
  11   2  -5      290.52      254.00     25.18 o 
   0   3  -5    10790.18    10567.57    402.49 o 
   1   3  -5      335.61      351.54      9.93 o 
   2   3  -5      832.09      876.19     18.65 o 
   3   3  -5      334.59      338.73      9.31 o 
   4   3  -5     1278.05     1148.32     23.95 o 
   5   3  -5       26.04       29.53      3.21 o 
   6   3  -5      179.23      171.52      8.60 o 
   7   3  -5      551.91      585.58     23.75 o 
   8   3  -5      617.49      613.52     25.83 o 
   9   3  -5       12.56       12.31      9.10 o 
  10   3  -5       16.55       20.87      7.87 o 
   1   4  -5     4294.42     4525.83     97.13 o 
   2   4  -5     7054.62     7133.30    119.24 o 
   3   4  -5      265.07      239.54      7.37 o 
   4   4  -5       86.68       85.87      3.93 o 
   5   4  -5      544.67      535.14     21.27 o 
   6   4  -5      284.22      304.09     29.53 o 
   7   4  -5       26.91       20.83      6.33 o 
   8   4  -5       89.45       92.62     10.68 o 
   9   4  -5      286.94      289.61     17.60 o 
  10   4  -5      214.16      223.59     16.69 o 
   0   5  -5      587.94      631.24     28.89 o 
   1   5  -5     2401.53     2320.64     53.22 o 
   2   5  -5      431.31      477.98     10.58 o 
   3   5  -5     1552.33     1483.38     30.82 o 
   4   5  -5      274.34      277.67     11.49 o 
   5   5  -5     1218.88     1186.91     29.85 o 
   6   5  -5      133.31      141.55     11.35 o 
   7   5  -5      326.03      356.62     17.93 o 
   8   5  -5       32.78       29.39      7.88 o 
   9   5  -5      309.90      287.46     18.51 o 
  10   5  -5       32.46       20.77      8.67 o 
   1   6  -5      764.30      771.74     17.62 o 
   2   6  -5     1120.01     1084.00     27.68 o 
   3   6  -5      262.80      265.03     10.52 o 
   4   6  -5       37.29       41.34      8.40 o 
   5   6  -5       77.59       74.49      6.60 o 
   6   6  -5     1567.07     1506.31     49.09 o 
   7   6  -5      420.93      416.16     21.05 o 
   8   6  -5       61.50       52.43      9.53 o 
   9   6  -5       30.20       21.34      8.33 o 
   0   7  -5      644.45      676.57     23.39 o 
   1   7  -5      208.93      212.66      7.82 o 
   2   7  -5      125.17      126.50      7.38 o 
   3   7  -5      175.37      184.54      9.69 o 
   4   7  -5     1500.25     1512.22     39.47 o 
   5   7  -5      559.38      541.86     24.22 o 
   6   7  -5        6.02        6.99      6.24 o 
   7   7  -5       28.05       17.99      7.14 o 
   8   7  -5      367.91      374.44     39.25 o 
   9   7  -5       57.24       45.47     10.20 o 
   1   8  -5      433.40      463.13     18.78 o 
   2   8  -5      177.12      172.88     11.01 o 
   3   8  -5      660.98      702.65     20.04 o 
   4   8  -5      104.39       92.58      7.87 o 
   5   8  -5     1369.35     1366.55     36.73 o 
   6   8  -5       47.75       51.18     10.73 o 
   7   8  -5      340.16      369.23     20.62 o 
   8   8  -5       12.52        5.99      7.46 o 
   0   9  -5     1255.67     1232.91     58.16 o 
   1   9  -5      580.00      549.21     33.21 o 
   2   9  -5       71.09       62.02      8.23 o 
   3   9  -5       78.16       87.34      7.79 o 
   4   9  -5      573.98      591.40     19.81 o 
   5   9  -5      159.58      142.91     10.26 o 
   6   9  -5       61.00       64.21     16.38 o 
   7   9  -5       67.84       78.48     11.75 o 
   1  10  -5       76.48       93.01     10.52 o 
   2  10  -5      661.93      625.20     38.39 o 
   3  10  -5       52.36       45.12      9.23 o 
   4  10  -5        9.05       16.95      7.46 o 
   5  10  -5       18.50       13.95      6.32 o 
   6  10  -5      282.47      282.24     18.95 o 
   0  11  -5      135.08      121.02     17.94 o 
   1  11  -5      392.92      436.75     31.90 o 
   2  11  -5       55.22       49.04      9.81 o 
   3  11  -5      118.05      113.29     17.15 o 
   4  11  -5       72.13       45.57     10.96 o 
   5  11  -5      208.98      224.91     16.76 o 
   1  12  -5       59.82       73.26     11.58 o 
   2  12  -5      102.60      112.01     13.23 o 
   0   0  -4     1104.40      922.36     36.59 o 
   2   0  -4     1953.28     2198.16     83.64 o 
   4   0  -4    15002.08    14923.01    390.31 o 
   6   0  -4      130.30      112.81      8.84 o 
   8   0  -4     1513.08     1580.08     48.12 o 
  10   0  -4        8.14       15.91      9.83 o 
   1   1  -4     1550.80     1549.59     38.53 o 
   2   1  -4     3318.82     3261.43     69.77 o 
   3   1  -4     5130.24     5176.37     93.83 o 
   4   1  -4     2271.80     2536.31     48.87 o 
   5   1  -4      603.29      642.52     21.23 o 
   6   1  -4     1058.32     1036.98     23.29 o 
   7   1  -4     1044.30     1065.91     24.47 o 
   8   1  -4      123.44      122.89      8.61 o 
   9   1  -4       98.00      116.76      8.48 o 
  10   1  -4      107.76      135.13     17.49 o 
  11   1  -4       93.27       92.99     15.84 o 
   0   2  -4      874.75      857.67     34.86 o 
   1   2  -4     2317.49     2315.05     53.47 o 
   2   2  -4      973.70     1039.29     24.29 o 
   3   2  -4     3845.35     3846.92     72.07 o 
   4   2  -4       57.11       44.30      3.06 o 
   5   2  -4      537.77      541.15     13.85 o 
   6   2  -4        4.06        2.69      2.69 o 
   7   2  -4      965.10      990.12     26.43 o 
   8   2  -4      421.46      418.62     22.31 o 
   9   2  -4      256.59      266.10     19.42 o 
  10   2  -4       34.92       34.62      8.08 o 
  11   2  -4      110.12      131.45     18.50 o 
   1   3  -4     1189.11     1269.31     28.20 o 
   2   3  -4     9032.99     9028.93    150.49 o 
   3   3  -4      881.01      922.94     19.14 o 
   4   3  -4       62.16       59.11      3.62 o 
   5   3  -4      220.23      226.62      6.38 o 
   6   3  -4     1928.45     1952.88     59.75 o 
   7   3  -4       28.69       26.91      6.31 o 
   8   3  -4      568.12      572.50     24.13 o 
   9   3  -4      137.18      121.13     11.65 o 
  10   3  -4      341.34      329.79     19.69 o 
  11   3  -4       27.61       35.65      9.54 o 
   0   4  -4     4029.69     3947.15    144.32 o 
   1   4  -4     3617.72     3865.56     80.54 o 
   2   4  -4      803.21      892.41     16.89 o 
   3   4  -4      961.87      954.48     17.32 o 
   4   4  -4      937.18      903.63     19.67 o 
   5   4  -4      769.45      790.24     21.61 o 
   6   4  -4        6.10        2.83      4.03 o 
   7   4  -4      993.07      927.29     34.67 o 
   8   4  -4      930.68      961.40     42.83 o 
   9   4  -4       99.20      102.98     18.82 o 
  10   4  -4       74.93       64.28     13.62 o 
   1   5  -4      785.77      733.83     19.98 o 
   2   5  -4      107.15      112.35      4.08 o 
   3   5  -4     1820.28     1788.59     37.97 o 
   4   5  -4      277.13      297.53     11.08 o 
   5   5  -4      395.93      402.36     13.94 o 
   6   5  -4        2.28        6.57      3.88 o 
   7   5  -4     1117.59     1075.22     37.29 o 
   8   5  -4       70.88       68.20      9.80 o 
   9   5  -4      242.83      281.73     24.22 o 
  10   5  -4       22.45       22.38      8.78 o 
   0   6  -4     2411.14     2366.49     65.35 o 
   1   6  -4      172.28      180.41      5.61 o 
   2   6  -4      148.39      138.13      7.11 o 
   3   6  -4      389.63      374.69     13.17 o 
   4   6  -4     2399.77     2386.73     57.50 o 
   5   6  -4       74.68       76.24      6.59 o 
   6   6  -4       45.34       35.93      5.70 o 
   7   6  -4      212.98      193.32     14.14 o 
   8   6  -4      401.30      411.13     29.93 o 
   9   6  -4      113.47      113.28     12.77 o 
   1   7  -4      171.09      187.68      9.91 o 
   2   7  -4     2800.71     2655.24     76.92 o 
   3   7  -4      396.56      408.21     18.55 o 
   4   7  -4      254.73      249.68     12.58 o 
   5   7  -4      246.31      250.92     11.45 o 
   6   7  -4      779.56      780.26     24.03 o 
   7   7  -4       27.58       38.48      8.54 o 
   8   7  -4       57.65       43.36     25.03 o 
   9   7  -4       33.26       27.75      9.50 o 
   0   8  -4        1.94       -2.18      6.53 o 
   1   8  -4      484.49      490.72     19.15 o 
   2   8  -4       92.44       88.98      6.71 o 
   3   8  -4     1253.08     1284.64     33.88 o 
   4   8  -4       31.00       34.73      5.89 o 
   5   8  -4      805.66      808.38     24.94 o 
   6   8  -4      174.89      158.95     10.50 o 
   7   8  -4      352.81      353.70     20.08 o 
   8   8  -4       15.09       13.70      8.00 o 
   1   9  -4      193.22      180.57     17.34 o 
   2   9  -4      146.22      156.52     11.13 o 
   3   9  -4      499.46      481.70     17.23 o 
   4   9  -4      182.06      174.92     13.34 o 
   5   9  -4      217.85      213.00     11.60 o 
   6   9  -4      329.42      342.13     15.68 o 
   7   9  -4       63.16       77.69     11.88 o 
   0  10  -4     1146.28     1110.92     54.30 o 
   1  10  -4       99.32      114.56     15.69 o 
   2  10  -4       20.04       28.52     10.66 o 
   3  10  -4      121.21      116.28     11.15 o 
   4  10  -4      782.76      828.78     62.12 o 
   5  10  -4       25.47       33.34      6.96 o 
   6  10  -4       19.29       13.98      6.55 o 
   1  11  -4      364.57      383.80     29.57 o 
   2  11  -4      109.61      120.27     13.68 o 
   3  11  -4      262.30      257.95     24.92 o 
   4  11  -4        1.29       -4.16      6.87 o 
   5  11  -4      155.88      148.51     18.59 o 
   1  12  -4      261.80      282.24     18.02 o 
   2  12  -4        0.68        4.21      8.50 o 
   3  12  -4       44.05       37.19     10.29 o 
   2   0  -3    32354.04    31912.12   1113.77 o 
   4   0  -3    10213.24    11050.64    284.64 o 
   6   0  -3     1326.67     1244.73     39.04 o 
   8   0  -3      169.60      162.68     16.23 o 
  10   0  -3      398.44      417.39     28.14 o 
   0   1  -3    11769.60    12044.35    433.49 o 
   1   1  -3     2319.48     2394.47     70.87 o 
   2   1  -3      277.69      309.53      8.25 o 
   3   1  -3     4575.71     4642.37     89.73 o 
   4   1  -3     1263.83     1261.36     24.99 o 
   5   1  -3      924.33      862.67     19.37 o 
   6   1  -3      389.81      386.27     11.77 o 
   7   1  -3      634.01      650.59     16.11 o 
   8   1  -3      426.18      448.84     15.70 o 
   9   1  -3      444.92      455.79     21.68 o 
  10   1  -3       74.02       72.57     13.43 o 
  11   1  -3      103.02      107.62     16.81 o 
   1   2  -3     5104.73     5141.62    105.71 o 
   2   2  -3     1155.81     1174.96     23.38 o 
   3   2  -3     3150.75     3083.98     56.51 o 
   4   2  -3      262.54      301.85      7.23 o 
   5   2  -3     1691.26     1689.69     32.98 o 
   6   2  -3      497.41      497.90     12.82 o 
   7   2  -3     1258.90     1274.70     33.30 o 
   8   2  -3      101.67      103.50      9.70 o 
   9   2  -3      226.25      235.71     17.54 o 
  10   2  -3      125.74      121.70     11.74 o 
  11   2  -3      236.40      234.34     24.17 o 
   0   3  -3     2769.29     2596.67     95.99 o 
   1   3  -3     3045.82     3235.21     71.47 o 
   2   3  -3     5330.74     5715.69     94.21 o 
   3   3  -3      390.02      374.67      9.75 o 
   4   3  -3     2689.12     2560.36     43.67 o 
   5   3  -3      101.63      106.42      4.32 o 
   6   3  -3      400.93      406.27     13.62 o 
   7   3  -3      218.65      222.96     16.04 o 
   8   3  -3     1329.56     1329.05     43.33 o 
   9   3  -3       40.84       37.59      7.82 o 
  10   3  -3       11.72        0.77      6.62 o 
  11   3  -3       19.49       27.88     18.74 o 
   1   4  -3     4159.35     4361.57     78.79 o 
   2   4  -3     4650.17     4644.22     85.60 o 
   3   4  -3     1469.78     1551.63     28.71 o 
   4   4  -3      213.34      219.65      6.90 o 
   5   4  -3      820.32      821.88     22.93 o 
   6   4  -3     1898.59     1867.89     45.18 o 
   7   4  -3      385.01      363.20     17.43 o 
   8   4  -3      730.20      716.95     28.01 o 
   9   4  -3      399.59      391.54     35.37 o 
  10   4  -3      308.87      290.38     35.70 o 
   0   5  -3     1509.08     1655.06     46.23 o 
   1   5  -3     2201.89     2051.68     37.49 o 
   2   5  -3      623.87      639.49     16.10 o 
   3   5  -3     1132.98     1072.60     27.22 o 
   4   5  -3       18.42       11.31      3.34 o 
   5   5  -3     1202.79     1191.80     31.02 o 
   6   5  -3      274.23      257.79     11.39 o 
   7   5  -3       89.27       78.42      7.12 o 
   8   5  -3       89.66       87.54     10.64 o 
   9   5  -3      695.63      701.69     61.88 o 
  10   5  -3       28.14       32.21     14.35 o 
   1   6  -3      821.85      859.37     16.07 o 
   2   6  -3     2065.23     2018.85     56.16 o 
   3   6  -3      384.61      359.47     12.91 o 
   4   6  -3       17.04       25.93      4.47 o 
   5   6  -3      148.21      157.44      8.94 o 
   6   6  -3     1089.71     1027.33     28.67 o 
   7   6  -3       87.44       98.01      8.34 o 
   8   6  -3      182.25      188.97     14.82 o 
   9   6  -3       92.01      107.47     12.34 o 
  10   6  -3      299.38      261.64     18.51 o 
   0   7  -3     3266.23     3177.08     71.60 o 
   1   7  -3      436.32      416.87     20.70 o 
   2   7  -3      355.63      349.15     12.23 o 
   3   7  -3      127.56      125.31      7.87 o 
   4   7  -3     1601.89     1623.79     41.56 o 
   5   7  -3       79.70       78.05      7.08 o 
   6   7  -3        3.82        0.55      4.29 o 
   7   7  -3       69.98       63.77      7.72 o 
   8   7  -3      417.54      449.73     22.71 o 
   9   7  -3       37.02       27.72      8.34 o 
   1   8  -3     1701.84     1716.77     51.35 o 
   2   8  -3      232.18      234.50     10.16 o 
   3   8  -3     1405.91     1410.53     35.03 o 
   4   8  -3      276.88      242.93     11.53 o 
   5   8  -3      391.51      389.84     15.70 o 
   6   8  -3       42.62       29.89      7.24 o 
   7   8  -3      374.91      365.33     16.45 o 
   8   8  -3       12.53        3.15      6.87 o 
   0   9  -3      349.39      348.83     23.83 o 
   1   9  -3      547.60      513.43     22.50 o 
   2   9  -3       41.02       41.41      7.36 o 
   3   9  -3      177.56      202.16     10.40 o 
   4   9  -3      337.82      333.47     14.36 o 
   5   9  -3      101.47      106.13      9.01 o 
   6   9  -3       22.98       20.41      6.23 o 
   7   9  -3      123.95      135.18     10.65 o 
   8   9  -3      194.52      203.43     24.86 o 
   1  10  -3       53.02       40.01     19.48 o 
   2  10  -3      870.91      889.43     33.38 o 
   3  10  -3      111.10      112.10     15.85 o 
   4  10  -3       88.58       76.92     10.43 o 
   5  10  -3       13.02       13.49      5.94 o 
   6  10  -3      357.12      376.43     16.95 o 
   7  10  -3        7.20        3.16      6.27 o 
   0  11  -3      260.82      232.47     22.89 o 
   1  11  -3      274.07      277.05     29.59 o 
   2  11  -3        8.11        7.82      7.41 o 
   3  11  -3      253.27      279.44     17.44 o 
   4  11  -3      219.89      217.15     15.66 o 
   5  11  -3      305.98      279.05     18.32 o 
   1  12  -3      122.71      124.56     13.31 o 
   2  12  -3      263.26      292.47     26.61 o 
   3  12  -3       86.57       77.56     11.91 o 
   0   0  -2    49841.64    36953.16   1350.59 o 
   2   0  -2    27979.12    26829.62    991.67 o 
   4   0  -2     6841.32     6793.30    175.74 o 
   6   0  -2      177.85      168.68     11.43 o 
   8   0  -2     1095.48     1090.77     36.32 o 
  10   0  -2       66.33       65.78     12.91 o 
   1   1  -2     4894.04     5062.48    109.40 o 
   2   1  -2     3242.36     3709.18     69.52 o 
   3   1  -2     4745.62     4761.18     77.98 o 
   4   1  -2      603.32      621.56     13.84 o 
   5   1  -2      996.11      944.19     20.13 o 
   6   1  -2     1025.00     1042.76     22.05 o 
   7   1  -2      644.21      646.25     16.60 o 
   8   1  -2       20.65       20.96      4.81 o 
   9   1  -2      216.24      220.77     11.01 o 
  10   1  -2      604.54      588.80     35.76 o 
  11   1  -2      196.01      219.86     21.69 o 
   1   2  -2     6403.76     6627.42    112.49 o 
   2   2  -2     1421.87     1569.22     30.38 o 
   3   2  -2     2747.06     2724.08     47.49 o 
   4   2  -2      882.69      838.60     15.98 o 
   5   2  -2     3458.25     3494.06     67.29 o 
   6   2  -2       13.19        9.79      2.69 o 
   7   2  -2      690.22      712.66     25.54 o 
   8   2  -2       99.06       85.96      8.96 o 
   9   2  -2      793.34      832.18     30.90 o 
  10   2  -2       50.50       69.44     13.17 o 
  11   2  -2      134.90      134.11     18.84 o 
   1   3  -2     2202.36     2275.53     41.98 o 
   2   3  -2     4960.76     4821.14     80.83 o 
   3   3  -2      829.07      859.14     17.44 o 
   4   3  -2      109.75      116.39      4.02 o 
   5   3  -2      272.94      280.37      7.27 o 
   6   3  -2     3622.58     3673.76     81.62 o 
   7   3  -2      228.72      229.10     13.47 o 
   8   3  -2      233.30      247.96     14.38 o 
   9   3  -2      199.97      203.99     15.29 o 
  10   3  -2      258.76      274.47     17.14 o 
  11   3  -2        4.08        5.23      6.95 o 
   0   4  -2     4313.04     4271.13    116.74 o 
   1   4  -2     3144.05     3321.98     54.99 o 
   2   4  -2     2893.27     3140.24     52.89 o 
   3   4  -2     2389.52     2554.64     42.46 o 
   4   4  -2     3538.13     3530.50     77.62 o 
   5   4  -2     2218.31     2252.32     51.92 o 
   6   4  -2       97.27       99.13      7.12 o 
   7   4  -2      568.73      526.79     22.60 o 
   8   4  -2      188.73      190.19     13.46 o 
   9   4  -2       25.39       20.80      7.06 o 
  10   4  -2       15.98        6.10      7.11 o 
  11   4  -2       34.05       15.23      8.39 o 
   1   5  -2     2403.60     2348.39     41.26 o 
   2   5  -2      148.18      145.31      3.60 o 
   3   5  -2     1177.55     1062.10     27.28 o 
   4   5  -2      123.48      134.21      7.14 o 
   5   5  -2     1926.60     1942.85     46.61 o 
   6   5  -2       51.68       58.10      6.08 o 
   7   5  -2      511.91      507.08     17.78 o 
   8   5  -2       57.58       52.39      8.77 o 
   9   5  -2      202.96      192.35     14.50 o 
  10   5  -2       31.48       23.39      9.06 o 
   0   6  -2     4417.27     4233.86     93.37 o 
   1   6  -2     1311.08     1313.92     24.25 o 
   2   6  -2      464.53      459.58     14.17 o 
   3   6  -2      332.16      319.79     11.68 o 
   4   6  -2     1834.85     1813.19     43.95 o 
   5   6  -2      775.15      770.10     22.66 o 
   6   6  -2       10.03       12.87      4.45 o 
   7   6  -2       63.64       65.18      7.29 o 
   8   6  -2      677.80      637.57     27.22 o 
   9   6  -2      104.54      117.70     12.73 o 
  10   6  -2        6.70        5.89      7.31 o 
   1   7  -2      658.16      639.39     19.18 o 
   2   7  -2     2295.98     2204.17     51.08 o 
   3   7  -2      182.45      182.02      8.86 o 
   4   7  -2       95.17      100.62      7.35 o 
   5   7  -2       47.70       46.89      7.14 o 
   6   7  -2      429.22      439.44     19.08 o 
   7   7  -2      224.08      197.88     11.59 o 
   8   7  -2        6.08       11.99      6.86 o 
   9   7  -2       12.50        7.58      7.10 o 
   0   8  -2      554.45      572.78     30.88 o 
   1   8  -2     2020.37     1939.77     56.37 o 
   2   8  -2      127.13      125.47      7.56 o 
   3   8  -2     1175.31     1226.89     33.66 o 
   4   8  -2       67.26       66.64      6.93 o 
   5   8  -2      432.87      417.36     16.13 o 
   6   8  -2       67.80       68.73      7.69 o 
   7   8  -2      384.74      367.83     16.16 o 
   8   8  -2       37.09       34.36      8.86 o 
   9   8  -2      128.51      129.49     17.51 o 
   1   9  -2      235.70      205.04     19.03 o 
   2   9  -2      530.87      545.38     23.31 o 
   3   9  -2      258.40      253.41     11.73 o 
   4   9  -2      297.05      289.53     15.78 o 
   5   9  -2      302.11      279.58     13.10 o 
   6   9  -2      407.72      403.09     16.79 o 
   7   9  -2      300.19      317.37     15.26 o 
   8   9  -2       29.36       26.90      9.29 o 
   0  10  -2     1015.53     1015.64     52.31 o 
   1  10  -2       52.21       40.48      8.30 o 
   2  10  -2        7.24        1.29      8.12 o 
   3  10  -2      138.00      141.13     11.94 o 
   4  10  -2      937.52      894.73     32.97 o 
   5  10  -2       11.70       10.42      5.64 o 
   6  10  -2       44.04       40.73      7.58 o 
   7  10  -2       17.22       11.40      6.80 o 
   1  11  -2      180.66      187.06     14.46 o 
   2  11  -2       78.21       66.63     10.33 o 
   3  11  -2      311.17      341.64     19.56 o 
   4  11  -2        3.27       -0.22      6.72 o 
   5  11  -2      230.44      223.12     16.68 o 
   6  11  -2       62.96       65.53     11.46 o 
   0  12  -2      173.05      182.03     21.31 o 
   1  12  -2      143.48      131.97     19.55 o 
   2  12  -2        3.52       -2.78      8.05 o 
   3  12  -2      103.91      114.67     13.16 o 
   4  12  -2      138.97      138.54     14.32 o 
   2   0  -1    12472.04    12306.94    319.91 o 
   4   0  -1       78.61       80.74      5.48 o 
   6   0  -1      614.76      538.37     25.61 o 
   8   0  -1      109.48      119.03      9.25 o 
  10   0  -1     1266.07     1301.21     61.77 o 
   0   1  -1     2488.34     2777.32    106.50 o 
   1   1  -1     8259.94     8549.31    154.73 o 
   2   1  -1     3303.79     3493.81     58.42 o 
   3   1  -1      864.97      840.05     16.22 o 
   4   1  -1     2686.89     2689.62     51.71 o 
   5   1  -1     1916.13     1924.67     38.20 o 
   6   1  -1      757.36      805.45     18.68 o 
   7   1  -1      258.10      249.82      8.83 o 
   8   1  -1     1118.47     1173.47     31.16 o 
   9   1  -1      457.87      475.55     16.82 o 
  10   1  -1       16.05       10.96      9.19 o 
  11   1  -1      112.81      121.99     17.64 o 
   1   2  -1     9053.63     9236.84    163.82 o 
   2   2  -1     3397.85     3358.94     56.57 o 
   3   2  -1     2854.19     2767.86     44.96 o 
   4   2  -1       48.49       52.94      3.07 o 
   5   2  -1     2420.25     2501.10     47.58 o 
   6   2  -1     1243.39     1337.72     28.03 o 
   7   2  -1     1038.61     1108.99     39.86 o 
   8   2  -1       87.50       73.35      8.36 o 
   9   2  -1      395.29      412.40     23.08 o 
  10   2  -1        5.08       11.38      6.82 o 
  11   2  -1      243.64      259.07     24.65 o 
   0   3  -1      186.03      165.93      7.52 o 
   1   3  -1      896.01      962.03     17.64 o 
   2   3  -1     1098.26     1123.34     22.44 o 
   3   3  -1      523.81      530.22     10.29 o 
   4   3  -1     7165.11     7033.55    119.13 o 
   5   3  -1      751.71      760.83     17.47 o 
   6   3  -1        3.82       -2.25      5.09 o 
   7   3  -1       46.01       42.07     11.13 o 
   8   3  -1     1056.96     1017.39     35.63 o 
   9   3  -1       39.61       36.86      7.71 o 
  10   3  -1       55.86       51.19     17.07 o 
  11   3  -1       23.30       16.81      7.98 o 
   1   4  -1      806.35      821.41     13.81 o 
   2   4  -1     3277.67     3121.46     59.40 o 
   3   4  -1     5520.16     5828.91    109.42 o 
   4   4  -1      392.82      414.65     12.86 o 
   5   4  -1     2339.89     2390.21     56.14 o 
   6   4  -1     2510.48     2515.98     60.22 o 
   7   4  -1      433.66      414.47     18.65 o 
   8   4  -1      202.34      211.58     13.83 o 
   9   4  -1      186.35      193.79     14.31 o 
  10   4  -1       64.09       66.53     10.55 o 
  11   4  -1       21.48       23.04      8.69 o 
   0   5  -1       47.52       48.24      3.42 o 
   1   5  -1     1612.13     1533.17     28.12 o 
   2   5  -1       10.52       16.06      1.97 o 
   3   5  -1     1097.91     1076.80     27.12 o 
   4   5  -1       74.73       78.52      5.82 o 
   5   5  -1     1946.26     1857.83     45.94 o 
   6   5  -1       62.29       61.30      6.20 o 
   7   5  -1      297.14      270.71     12.04 o 
   8   5  -1       50.76       50.00      8.62 o 
   9   5  -1      869.32      896.70     39.57 o 
  10   5  -1       46.97       35.89      9.10 o 
   1   6  -1      563.10      560.63     12.13 o 
   2   6  -1     3644.44     3512.78     78.62 o 
   3   6  -1      366.32      376.99     12.71 o 
   4   6  -1       49.62       48.61      5.33 o 
   5   6  -1     1146.23     1128.34     30.60 o 
   6   6  -1      609.66      603.30     19.69 o 
   7   6  -1       53.15       44.54      6.76 o 
   8   6  -1       45.75       42.93      7.11 o 
   9   6  -1      132.76      144.93     13.85 o 
  10   6  -1      430.28      473.82     24.14 o 
   0   7  -1     7652.95     7805.42    208.50 o 
   1   7  -1       21.10       21.36      3.29 o 
   2   7  -1       81.43       89.10      6.21 o 
   3   7  -1      624.81      623.31     18.65 o 
   4   7  -1     1352.86     1368.38     35.66 o 
   5   7  -1       20.32       13.14      4.43 o 
   6   7  -1       37.79       36.71      5.89 o 
   7   7  -1      231.91      220.21     11.99 o 
   8   7  -1      268.29      294.37     17.39 o 
   9   7  -1       31.08       43.60      9.59 o 
   1   8  -1     1913.16     1893.35     55.37 o 
   2   8  -1      241.83      245.68     10.40 o 
   3   8  -1     2058.61     2037.41     48.80 o 
   4   8  -1      121.76      129.20      8.33 o 
   5   8  -1       60.21       71.43      7.22 o 
   6   8  -1       11.90        8.64      5.02 o 
   7   8  -1      410.26      398.26     26.25 o 
   8   8  -1       10.04        2.21      5.79 o 
   9   8  -1      107.34       94.29     12.88 o 
   1   9  -1       53.07       51.27      7.87 o 
   2   9  -1      132.16      133.43      8.59 o 
   3   9  -1      355.87      330.81     13.32 o 
   4   9  -1      311.40      318.47     13.71 o 
   5   9  -1      221.07      228.09     12.02 o 
   6   9  -1      102.71       89.47      8.96 o 
   7   9  -1      178.98      173.70     11.89 o 
   8   9  -1      344.95      354.71     20.71 o 
   1  10  -1       16.54       18.12      6.90 o 
   2  10  -1     1089.11     1024.60     37.00 o 
   3  10  -1      124.12      134.68      9.48 o 
   4  10  -1       18.89       13.87      7.13 o 
   5  10  -1       77.60       57.00      7.74 o 
   6  10  -1      543.65      538.93     28.54 o 
   7  10  -1       25.12       11.00      6.67 o 
   0  11  -1      215.22      227.06     21.43 o 
   1  11  -1      135.96      141.65     12.70 o 
   2  11  -1       36.08       29.34      8.85 o 
   3  11  -1      221.85      230.91     16.10 o 
   4  11  -1      194.96      175.91     11.67 o 
   5  11  -1      178.84      196.27     15.81 o 
   6  11  -1       18.51       17.49      9.23 o 
   1  12  -1      257.45      243.24     25.22 o 
   2  12  -1      476.52      504.47     25.15 o 
   3  12  -1      177.90      164.76     14.88 o 
   4  12  -1        3.71        3.08      8.76 o 
   2   0   0        0.51       -1.51      1.71 o 
   4   0   0     6493.61     6518.64    171.24 o 
   6   0   0       27.15       27.49     10.73 o 
   8   0   0      281.69      304.52     14.84 o 
  10   0   0        1.82        7.24      9.34 o 
   1   1   0     6380.08     6370.46    159.64 o 
   2   1   0        7.99       16.04      1.23 o 
   3   1   0       41.93       35.77      2.22 o 
   4   1   0        9.38        8.82      1.85 o 
   5   1   0     1632.54     1634.23     33.07 o 
   6   1   0      360.35      345.61     10.07 o 
   7   1   0      310.38      311.90     10.84 o 
   8   1   0      128.59      146.69      8.52 o 
   9   1   0      348.57      372.89     14.52 o 
  10   1   0      740.95      832.30     44.95 o 
  11   1   0      227.84      248.98     23.38 o 
   0   2   0     5524.89     5786.39    123.08 o 
   1   2   0     3939.82     4121.62     88.54 o 
   2   2   0       75.73       73.07      2.98 o 
   3   2   0     1386.80     1269.54     22.48 o 
   4   2   0      858.92      841.45     16.08 o 
   5   2   0     3359.43     3180.41     61.13 o 
   6   2   0        1.50        0.52      2.12 o 
   7   2   0      443.06      454.86     15.08 o 
   8   2   0      128.63      125.14     10.39 o 
   9   2   0      827.51      804.31     30.42 o 
  10   2   0        5.26        9.35      6.46 o 
  11   2   0      152.06      149.72     19.70 o 
   1   3   0      803.03      830.44     16.79 o 
   2   3   0     2086.79     1812.54     41.14 o 
   3   3   0      418.04      405.66      9.64 o 
   4   3   0        0.85       -0.70      1.30 o 
   5   3   0      370.61      402.83     10.85 o 
   6   3   0     5728.95     5743.04    125.39 o 
   7   3   0       23.04       22.02      5.78 o 
   8   3   0       74.87       80.96     15.08 o 
   9   3   0       41.02       39.73      8.35 o 
  10   3   0      581.42      618.94     26.90 o 
  11   3   0       80.16       69.83     10.79 o 
   0   4   0     2427.47     2275.14     50.16 o 
   1   4   0      904.39      874.11     15.85 o 
   2   4   0      775.63      822.02     20.78 o 
   3   4   0     1971.45     1970.69     45.67 o 
   4   4   0     7959.33     8224.50    178.02 o 
   5   4   0     2874.60     2903.43     66.73 o 
   6   4   0      100.71      106.19      7.37 o 
   7   4   0      281.69      264.52     14.64 o 
   8   4   0      422.31      422.85     20.15 o 
   9   4   0      155.31      154.57     25.50 o 
  10   4   0       59.75       54.03     10.12 o 
  11   4   0       28.61       25.76      8.55 o 
   1   5   0     1782.18     1692.49     29.52 o 
   2   5   0      560.94      597.35     15.04 o 
   3   5   0      301.07      239.64      9.29 o 
   4   5   0      217.84      249.68     10.66 o 
   5   5   0     1288.68     1249.38     32.40 o 
   6   5   0       38.77       36.49      5.26 o 
   7   5   0      275.77      275.77     12.51 o 
   8   5   0       11.52        6.47     12.01 o 
   9   5   0      188.67      210.00     18.05 o 
  10   5   0       25.54       20.57      7.89 o 
   0   6   0     6826.73     6998.24    150.60 o 
   1   6   0      898.71      904.44     17.55 o 
   2   6   0       31.36       28.03      5.41 o 
   3   6   0       10.84       11.18      3.18 o 
   4   6   0     1198.89     1189.54     30.89 o 
   5   6   0     1151.87     1150.43     30.76 o 
   6   6   0        2.82        2.70      4.07 o 
   7   6   0        2.12        3.48      4.63 o 
   8   6   0      778.08      768.04     31.00 o 
   9   6   0       78.06       84.97     11.43 o 
  10   6   0        4.50       -0.25      7.30 o 
   1   7   0      986.18      956.36     21.50 o 
   2   7   0     2609.72     2530.55     58.51 o 
   3   7   0      227.14      235.19     10.23 o 
   4   7   0      129.46      132.48      8.07 o 
   5   7   0       31.89       33.34      5.36 o 
   6   7   0      476.73      482.61     17.58 o 
   7   7   0      464.47      477.61     18.06 o 
   8   7   0        4.00       -1.40      5.03 o 
   9   7   0        0.40       -1.53      9.44 o 
   0   8   0       79.09       76.36     11.29 o 
   1   8   0     3549.87     3506.76     80.17 o 
   2   8   0      598.09      593.68     15.70 o 
   3   8   0      778.74      759.25     22.25 o 
   4   8   0      121.78      124.60      8.31 o 
   5   8   0      132.11      148.94      9.59 o 
   6   8   0       19.06       16.79      5.50 o 
   7   8   0      262.62      211.53     12.33 o 
   8   8   0       23.61       21.23      6.79 o 
   9   8   0       75.46       78.28     12.03 o 
   1   9   0      275.68      276.96     14.83 o 
   2   9   0      410.47      422.31     15.40 o 
   3   9   0       32.43       34.07      4.95 o 
   4   9   0       21.72       20.18      5.29 o 
   5   9   0      138.90      137.18     10.41 o 
   6   9   0      384.12      390.01     16.54 o 
   7   9   0      375.22      339.26     16.13 o 
   8   9   0        4.41        5.73      6.34 o 
   0  10   0      943.10      958.42     48.48 o 
   1  10   0        6.34        1.97      6.42 o 
   2  10   0      169.19      158.84     12.75 o 
   3  10   0       18.87       17.06      5.69 o 
   4  10   0      773.96      779.98     24.87 o 
   5  10   0       81.19       87.29      8.70 o 
   6  10   0       10.38        4.60      5.77 o 
   7  10   0        7.53       13.22      6.77 o 
   1  11   0      185.56      198.43     20.86 o 
   2  11   0      131.96      128.05     12.56 o 
   3  11   0      415.86      396.52     31.73 o 
   4  11   0       17.78       18.42      6.55 o 
   5  11   0      283.32      281.87     15.00 o 
   6  11   0       62.72       64.33     12.46 o 
   0  12   0      106.82      134.64     19.96 o 
   1  12   0       44.27       54.99     10.84 o 
   2  12   0        0.02       -1.35      8.11 o 
   3  12   0      136.73      127.79     13.61 o 
   4  12   0       82.81       88.46     12.55 o 
   2   0   1    12543.22    12460.82    319.90 o 
   4   0   1       75.14       85.92      5.56 o 
   6   0   1      808.81      734.26     22.50 o 
   8   0   1      121.22      137.81      9.85 o 
  10   0   1     1216.31     1327.40     62.10 o 
   0   1   1     2685.12     2960.08     62.20 o 
   1   1   1     8026.58     8351.08    138.51 o 
   2   1   1     3324.68     3538.72     65.27 o 
   3   1   1     1015.24      982.32     21.01 o 
   4   1   1     2747.88     2702.40     51.65 o 
   5   1   1     1905.18     1905.20     38.14 o 
   6   1   1      777.50      805.79     18.61 o 
   7   1   1      265.31      260.34      9.40 o 
   8   1   1     1148.03     1189.10     32.07 o 
   9   1   1      452.91      463.34     16.64 o 
  10   1   1       12.68        0.90      8.74 o 
  11   1   1       99.24       96.51     16.51 o 
   1   2   1     8467.90     8688.44    164.88 o 
   2   2   1     3468.97     3418.46     56.65 o 
   3   2   1     2538.38     2449.83     57.34 o 
   4   2   1       47.23       44.56      2.66 o 
   5   2   1     2332.73     2350.63     47.29 o 
   6   2   1     1223.44     1298.37     27.84 o 
   7   2   1     1046.51     1117.80     29.17 o 
   8   2   1       83.08       78.33      6.60 o 
   9   2   1      419.10      441.36     20.23 o 
  10   2   1        3.01       10.67      7.05 o 
  11   2   1      249.33      264.92     24.54 o 
   0   3   1      201.91      190.94      5.59 o 
   1   3   1      985.38     1044.08     17.64 o 
   2   3   1     1116.70     1123.78     26.64 o 
   3   3   1      504.87      517.14     11.23 o 
   4   3   1     7367.23     7315.03    119.28 o 
   5   3   1      737.76      765.13     15.33 o 
   6   3   1        5.73        2.78      3.73 o 
   7   3   1       36.72       37.01     11.90 o 
   8   3   1     1040.84     1044.78     36.22 o 
   9   3   1       36.19       32.86      7.57 o 
  10   3   1       58.79       64.33     11.84 o 
  11   3   1       25.59       21.44      8.59 o 
   1   4   1      638.21      652.45     13.33 o 
   2   4   1     3311.15     3123.39     59.37 o 
   3   4   1     5688.90     5909.33    127.67 o 
   4   4   1      376.80      377.36     10.07 o 
   5   4   1     2427.83     2416.31     56.35 o 
   6   4   1     2568.72     2615.98     60.70 o 
   7   4   1      399.66      371.55     18.12 o 
   8   4   1      186.87      172.61     25.14 o 
   9   4   1      203.93      201.32     14.71 o 
  10   4   1       91.04      115.48     23.58 o 
  11   4   1       22.95       11.35      8.14 o 
   0   5   1       59.23       63.32      3.46 o 
   1   5   1     1717.86     1659.63     25.79 o 
   2   5   1       10.44       12.73      2.36 o 
   3   5   1     1109.60     1057.26     27.08 o 
   4   5   1       63.14       75.98      5.83 o 
   5   5   1     1945.84     1935.60     46.31 o 
   6   5   1       62.19       62.74      6.29 o 
   7   5   1      290.86      264.72     12.33 o 
   8   5   1       48.67       58.59     10.23 o 
   9   5   1      805.16      856.68     33.92 o 
  10   5   1       46.98       40.31      9.55 o 
   1   6   1      495.64      490.43     11.12 o 
   2   6   1     3659.28     3508.35     78.51 o 
   3   6   1      365.20      361.19     12.50 o 
   4   6   1       49.23       49.02      5.35 o 
   5   6   1     1161.31     1157.75     30.78 o 
   6   6   1      612.37      616.15     19.94 o 
   7   6   1       27.66       24.69      5.86 o 
   8   6   1       52.34       45.77      8.81 o 
   9   6   1      134.73      137.83     20.60 o 
  10   6   1      407.28      392.58     22.82 o 
   0   7   1     7728.87     7867.17    291.87 o 
   1   7   1       44.59       46.04      3.89 o 
   2   7   1       77.34       92.56      5.44 o 
   3   7   1      604.58      605.59     18.51 o 
   4   7   1     1434.59     1398.23     35.72 o 
   5   7   1       28.46       24.36      5.24 o 
   6   7   1       40.39       24.79      8.02 o 
   7   7   1      227.97      232.01     13.06 o 
   8   7   1      263.88      261.56     14.05 o 
   9   7   1       34.27       30.04      8.67 o 
   1   8   1     1883.14     1841.92     45.21 o 
   2   8   1      251.51      248.13      9.06 o 
   3   8   1     2028.05     1974.45     42.12 o 
   4   8   1      121.67      112.58      8.09 o 
   5   8   1       67.00       73.77      7.55 o 
   6   8   1        9.82       10.82      5.47 o 
   7   8   1      437.63      449.71     17.76 o 
   8   8   1       10.37        8.87      6.21 o 
   9   8   1      101.49      116.13     13.87 o 
   0   9   1      260.15      244.89     19.55 o 
   1   9   1       90.83       94.51      9.70 o 
   2   9   1      132.10      133.89      8.60 o 
   3   9   1      334.67      334.29     11.61 o 
   4   9   1      306.35      309.42     13.36 o 
   5   9   1      220.07      222.86     11.96 o 
   6   9   1      100.28       88.73      8.96 o 
   7   9   1      179.02      165.10     11.65 o 
   8   9   1      363.99      372.30     17.51 o 
   1  10   1       23.18       22.91      7.25 o 
   2  10   1     1073.57     1072.89     37.41 o 
   3  10   1      139.26      131.55      9.52 o 
   4  10   1       21.47       19.85      5.95 o 
   5  10   1       77.18       76.52      7.29 o 
   6  10   1      547.96      559.49     20.87 o 
   7  10   1       23.47       12.07      6.75 o 
   0  11   1      226.04      234.12     22.55 o 
   1  11   1      128.22      129.79     12.53 o 
   2  11   1       36.26       18.58      8.02 o 
   3  11   1      207.53      209.85     15.46 o 
   4  11   1      180.78      184.06     18.01 o 
   5  11   1      185.49      197.25     12.77 o 
   6  11   1       18.81       13.44      7.45 o 
   1  12   1      271.94      317.79     19.48 o 
   2  12   1      466.84      537.29     34.42 o 
   3  12   1      173.15      117.98     35.63 o 
   4  12   1        3.81        2.56      8.22 o 
   0   0   2    49492.59    37523.34   1369.65 o 
   2   0   2    27874.27    27410.53    706.63 o 
   4   0   2     6821.48     6603.12    210.44 o 
   6   0   2      194.35      191.50      9.96 o 
   8   0   2     1149.73     1144.06     58.80 o 
  10   0   2       79.21       83.34     14.45 o 
   1   1   2     5036.52     5209.57     77.78 o 
   2   1   2     3361.42     3776.58     69.44 o 
   3   1   2     4555.82     4582.17     87.01 o 
   4   1   2      590.40      599.31     13.72 o 
   5   1   2      921.36      893.32     19.96 o 
   6   1   2      925.63      910.62     21.48 o 
   7   1   2      673.96      671.36     16.62 o 
   8   1   2       24.66       29.61      5.07 o 
   9   1   2      208.78      212.62     10.94 o 
  10   1   2      614.27      616.38     36.17 o 
  11   1   2      194.74      214.64     22.25 o 
   0   2   2      460.24      442.63     10.85 o 
   1   2   2     6884.99     7091.37    113.40 o 
   2   2   2     1428.66     1576.74     30.24 o 
   3   2   2     2940.47     2888.54     47.75 o 
   4   2   2      874.43      835.57     20.40 o 
   5   2   2     3552.02     3536.19     67.25 o 
   6   2   2       11.90       10.06      2.56 o 
   7   2   2      655.68      663.87     19.96 o 
   8   2   2      101.17      101.05      7.28 o 
   9   2   2      776.89      811.17     30.97 o 
  10   2   2       53.09       45.44      8.74 o 
  11   2   2      127.16      132.09     19.18 o 
   1   3   2     2084.42     2161.27     34.13 o 
   2   3   2     5172.13     4966.26    105.75 o 
   3   3   2      766.00      789.31     15.33 o 
   4   3   2      118.04      124.79      4.15 o 
   5   3   2      274.51      273.06      7.95 o 
   6   3   2     3569.11     3610.80     81.52 o 
   7   3   2      232.30      264.92     15.78 o 
   8   3   2      212.95      194.27     13.62 o 
   9   3   2      220.37      209.42     14.38 o 
  10   3   2      263.33      295.44     17.99 o 
  11   3   2        7.95        8.51      7.53 o 
   0   4   2     4623.08     4560.28     95.85 o 
   1   4   2     3099.30     3212.49     50.13 o 
   2   4   2     2916.42     3142.35     59.77 o 
   3   4   2     2184.41     2343.23     56.23 o 
   4   4   2     3342.88     3368.92     76.19 o 
   5   4   2     2142.21     2148.05     52.08 o 
   6   4   2      106.21      116.97      9.62 o 
   7   4   2      612.07      575.74     35.52 o 
   8   4   2      190.05      196.65     17.41 o 
   9   4   2       36.68       18.56      7.12 o 
  10   4   2       20.60       20.26      7.89 o 
  11   4   2       48.14       52.06     10.53 o 
   1   5   2     2456.39     2439.93     37.67 o 
   2   5   2      136.03      141.92      4.42 o 
   3   5   2     1204.63     1100.34     29.37 o 
   4   5   2      123.54      119.13      7.03 o 
   5   5   2     1885.39     1904.43     46.83 o 
   6   5   2       57.01       60.12      6.40 o 
   7   5   2      521.88      549.64     22.96 o 
   8   5   2       57.50       52.83      9.09 o 
   9   5   2      167.43      166.13     27.75 o 
  10   5   2       35.90       48.69      9.96 o 
   0   6   2     4311.10     4296.95     93.02 o 
   1   6   2     1325.76     1341.66     24.51 o 
   2   6   2      455.55      454.20     12.12 o 
   3   6   2      361.53      349.95     12.10 o 
   4   6   2     1862.44     1790.59     44.02 o 
   5   6   2      779.98      782.64     25.42 o 
   6   6   2       10.55        8.33      4.31 o 
   7   6   2       73.78       68.81      7.42 o 
   8   6   2      666.70      648.18     27.58 o 
   9   6   2      103.95      113.29     12.64 o 
  10   6   2        5.14       -0.16      7.34 o 
   1   7   2      768.43      760.14     17.03 o 
   2   7   2     2257.42     2137.95     44.00 o 
   3   7   2      158.68      146.99      6.96 o 
   4   7   2       87.23       88.39      6.96 o 
   5   7   2       26.76       31.28      5.25 o 
   6   7   2      449.64      458.03     16.98 o 
   7   7   2      221.61      252.68     12.58 o 
   8   7   2        9.25        3.56      5.30 o 
   9   7   2        6.98        0.73      6.77 o 
   0   8   2      505.69      534.65     30.32 o 
   1   8   2     1815.64     1847.55     55.86 o 
   2   8   2      128.68      130.69      6.53 o 
   3   8   2     1322.26     1354.94     29.47 o 
   4   8   2       83.20       92.80      7.43 o 
   5   8   2      414.14      422.25     16.18 o 
   6   8   2       70.31       70.34      7.91 o 
   7   8   2      395.12      370.52     16.56 o 
   8   8   2       42.55       53.73     11.34 o 
   9   8   2      163.40      172.73     22.06 o 
   1   9   2      243.60      274.99     11.96 o 
   2   9   2      614.86      640.27     19.60 o 
   3   9   2      261.61      252.30     12.97 o 
   4   9   2      301.33      278.56     11.00 o 
   5   9   2      242.79      237.88     12.56 o 
   6   9   2      398.86      395.41     21.34 o 
   7   9   2      298.32      288.34     15.09 o 
   8   9   2       32.43       27.24      7.74 o 
   0  10   2     1105.51     1105.70     53.29 o 
   1  10   2       41.48       34.76      8.27 o 
   2  10   2        6.51        6.40      6.57 o 
   3  10   2      120.97      129.24     16.94 o 
   4  10   2      859.27      831.95     26.35 o 
   5  10   2       10.71        1.10      4.58 o 
   6  10   2       40.10       39.49      7.59 o 
   7  10   2       20.01       20.63      7.11 o 
   1  11   2      208.51      213.70     15.31 o 
   2  11   2       94.76      115.80     11.70 o 
   3  11   2      368.12      390.41     29.57 o 
   4  11   2        2.97       -0.84      5.83 o 
   5  11   2      236.88      240.13     13.93 o 
   6  11   2       55.61       45.90     10.76 o 
   0  12   2      175.08      199.44     22.97 o 
   1  12   2      139.11      143.56     17.67 o 
   2  12   2        3.33        4.05      8.14 o 
   3  12   2       80.01       76.78      9.73 o 
   4  12   2      136.78      167.85     22.03 o 
   2   0   3    31613.07    29948.46    789.81 o 
   4   0   3    10101.07    10814.91    284.55 o 
   6   0   3     1420.48     1358.67     43.94 o 
   8   0   3      185.92      172.60     11.00 o 
  10   0   3      351.96      407.82     28.63 o 
   0   1   3    11663.11    11903.87    252.88 o 
   1   1   3     2691.31     2825.01     45.27 o 
   2   1   3      280.70      312.97      8.22 o 
   3   1   3     5026.25     5062.07    103.90 o 
   4   1   3     1204.51     1167.67     24.84 o 
   5   1   3      976.13      891.75     19.46 o 
   6   1   3      403.29      408.17     11.56 o 
   7   1   3      592.55      580.02     15.61 o 
   8   1   3      468.29      474.90     17.52 o 
   9   1   3      440.35      471.03     17.88 o 
  10   1   3       67.34       53.70     13.70 o 
  11   1   3       84.64       93.02     17.04 o 
   1   2   3     4827.85     4895.59     82.93 o 
   2   2   3     1200.30     1181.86     21.01 o 
   3   2   3     2902.49     2885.63     50.59 o 
   4   2   3      265.69      300.90      8.20 o 
   5   2   3     1569.13     1539.52     32.67 o 
   6   2   3      482.46      468.88     14.35 o 
   7   2   3     1325.78     1336.00     33.51 o 
   8   2   3       96.81       89.93      7.22 o 
   9   2   3      259.18      274.19     18.69 o 
  10   2   3      121.52      132.89     12.54 o 
  11   2   3      254.58      327.93     27.51 o 
   0   3   3     2791.54     2541.05     55.87 o 
   1   3   3     3190.29     3337.92     50.71 o 
   2   3   3     5372.72     5645.85    106.39 o 
   3   3   3      439.58      436.56      8.94 o 
   4   3   3     2646.18     2481.14     43.83 o 
   5   3   3      108.96      105.94      5.26 o 
   6   3   3      419.99      412.75     13.57 o 
   7   3   3      227.61      272.18     21.46 o 
   8   3   3     1277.40     1275.69     43.24 o 
   9   3   3       40.63       41.34      8.65 o 
  10   3   3       12.54       13.41      7.59 o 
  11   3   3       18.09       19.66      8.67 o 
   1   4   3     3898.16     4090.36     64.17 o 
   2   4   3     4579.71     4569.51     77.57 o 
   3   4   3     1711.01     1777.52     38.95 o 
   4   4   3      202.64      211.06      7.99 o 
   5   4   3      866.08      877.16     23.80 o 
   6   4   3     1804.83     1823.20     56.07 o 
   7   4   3      363.28      339.14     31.69 o 
   8   4   3      699.25      677.90     27.73 o 
   9   4   3      440.25      431.15     25.67 o 
  10   4   3      331.12      357.37     20.36 o 
   0   5   3     1505.34     1654.30     37.79 o 
   1   5   3     2390.91     2268.80     37.47 o 
   2   5   3      624.30      641.66     13.08 o 
   3   5   3     1136.49     1068.13     33.75 o 
   4   5   3       19.35       24.05      4.13 o 
   5   5   3     1235.06     1189.40     31.45 o 
   6   5   3      274.01      280.65     14.22 o 
   7   5   3       47.99       53.87      8.41 o 
   8   5   3      100.28      107.45     11.28 o 
   9   5   3      669.65      690.52     29.53 o 
  10   5   3       28.14       25.14      9.06 o 
   1   6   3      724.77      767.70     15.84 o 
   2   6   3     1989.68     1905.03     39.42 o 
   3   6   3      428.95      409.26     11.38 o 
   4   6   3       14.91       14.00      4.09 o 
   5   6   3      183.35      181.02      9.56 o 
   6   6   3     1090.61     1020.87     29.13 o 
   7   6   3       99.86      104.25      8.77 o 
   8   6   3      194.42      197.86     14.82 o 
   9   6   3       94.56       93.53     14.05 o 
  10   6   3      285.72      298.68     19.81 o 
   0   7   3     3146.24     3216.93     88.34 o 
   1   7   3      441.89      435.22     11.67 o 
   2   7   3      347.33      344.21     10.53 o 
   3   7   3      138.82      146.99      6.85 o 
   4   7   3     1665.47     1688.41     36.00 o 
   5   7   3       63.29       50.32      6.26 o 
   6   7   3        4.81        0.78      4.24 o 
   7   7   3       60.35       51.39      7.40 o 
   8   7   3      423.47      414.88     21.86 o 
   9   7   3       39.28       29.42     13.81 o 
   1   8   3     1687.37     1687.68     41.74 o 
   2   8   3      202.85      211.88      9.74 o 
   3   8   3     1243.82     1270.07     29.64 o 
   4   8   3      276.68      268.56     10.16 o 
   5   8   3      430.73      438.31     14.10 o 
   6   8   3       47.24       38.05      6.70 o 
   7   8   3      428.84      428.82     17.53 o 
   8   8   3       11.93       12.72      6.62 o 
   0   9   3      320.82      330.44     23.45 o 
   1   9   3      648.95      622.54     23.51 o 
   2   9   3       42.11       43.50      5.91 o 
   3   9   3      175.64      172.83     16.53 o 
   4   9   3      336.23      344.56     17.16 o 
   5   9   3      121.76      118.13      7.90 o 
   6   9   3       22.41       15.62      6.10 o 
   7   9   3      116.19      116.95     10.98 o 
   8   9   3      203.25      203.82     13.74 o 
   1  10   3       55.11       60.96      9.13 o 
   2  10   3      954.51      941.91     33.86 o 
   3  10   3      124.16      107.33     11.33 o 
   4  10   3       93.50       84.06      8.58 o 
   5  10   3       14.77       11.81      5.10 o 
   6  10   3      331.27      370.59     17.03 o 
   7  10   3        4.57        1.15      6.20 o 
   0  11   3      274.77      324.06     25.48 o 
   1  11   3      249.42      232.12     23.68 o 
   2  11   3        8.18       12.41      7.90 o 
   3  11   3      208.93      260.24     46.89 o 
   4  11   3      194.85      216.00     15.91 o 
   5  11   3      293.77      303.48     19.55 o 
   1  12   3      150.01      151.68     14.36 o 
   2  12   3      243.39      255.94     22.25 o 
   3  12   3       91.79       79.31     12.25 o 
   0   0   4     1028.61      892.64     36.74 o 
   2   0   4     1926.97     2183.24     59.37 o 
   4   0   4    15177.78    15165.53    390.32 o 
   6   0   4      147.21      146.57      8.90 o 
   8   0   4     1520.63     1516.77     47.84 o 
  10   0   4       10.55       14.37      9.91 o 
   1   1   4     1312.85     1327.01     24.06 o 
   2   1   4     3258.66     3201.74     60.79 o 
   3   1   4     4819.31     4883.70     93.84 o 
   4   1   4     2294.30     2498.71     56.39 o 
   5   1   4      688.23      695.42     15.83 o 
   6   1   4     1105.42     1057.57     23.38 o 
   7   1   4     1070.01     1087.44     24.62 o 
   8   1   4      133.44      135.62      8.49 o 
   9   1   4       88.82       82.67      7.64 o 
  10   1   4       91.58       92.05     15.72 o 
  11   1   4      101.70       96.96     17.04 o 
   0   2   4      850.63      836.98     19.95 o 
   1   2   4     2560.78     2547.00     42.00 o 
   2   2   4      979.61     1048.33     17.35 o 
   3   2   4     3851.28     3801.18     72.03 o 
   4   2   4       69.93       54.26      3.32 o 
   5   2   4      612.96      607.33     14.16 o 
   6   2   4        3.46        1.75      2.22 o 
   7   2   4      934.62      948.26     26.31 o 
   8   2   4      390.59      406.43     14.97 o 
   9   2   4      245.55      264.12     16.11 o 
  10   2   4       37.12       44.05      8.98 o 
  11   2   4      102.33       89.16     17.34 o 
   1   3   4     1113.24     1205.93     22.10 o 
   2   3   4     9238.75     9280.20    169.70 o 
   3   3   4      830.86      881.07     15.53 o 
   4   3   4       63.89       62.89      3.52 o 
   5   3   4      190.33      199.17      7.05 o 
   6   3   4     1932.96     1938.88     46.39 o 
   7   3   4       25.08       22.12      6.00 o 
   8   3   4      536.18      569.80     32.68 o 
   9   3   4      153.66      152.86     12.96 o 
  10   3   4      349.93      401.03     20.94 o 
  11   3   4       28.62       36.44      9.71 o 
   0   4   4     3852.50     3832.57     84.04 o 
   1   4   4     3455.41     3605.79     56.88 o 
   2   4   4      812.23      899.54     19.44 o 
   3   4   4      835.46      830.09     19.76 o 
   4   4   4      906.46      870.30     19.98 o 
   5   4   4      768.97      760.73     22.31 o 
   6   4   4        6.36        6.01      4.54 o 
   7   4   4     1099.14     1073.43     35.84 o 
   8   4   4      974.98      963.77     35.49 o 
   9   4   4       79.27       83.89     23.10 o 
  10   4   4       84.15       72.27     11.49 o 
   1   5   4      879.54      831.88     14.23 o 
   2   5   4      106.55      112.01      4.27 o 
   3   5   4     2020.54     2014.33     38.97 o 
   4   5   4      277.21      287.06     11.42 o 
   5   5   4      381.82      401.23     14.57 o 
   6   5   4        4.02       12.43      4.47 o 
   7   5   4     1038.55     1018.36     36.92 o 
   8   5   4       71.40       57.80      9.40 o 
   9   5   4      207.03      235.32     17.45 o 
  10   5   4       21.97       24.78      8.72 o 
   0   6   4     2368.75     2357.11     53.36 o 
   1   6   4      168.50      168.90      4.89 o 
   2   6   4      143.63      137.18      5.96 o 
   3   6   4      417.25      400.37     11.47 o 
   4   6   4     2457.79     2496.38     50.07 o 
   5   6   4       62.27       65.52      6.59 o 
   6   6   4       44.63       41.35      6.28 o 
   7   6   4      221.55      219.05     21.13 o 
   8   6   4      377.92      423.65     24.99 o 
   9   6   4       89.68      100.53     12.54 o 
   1   7   4      219.54      218.46      7.68 o 
   2   7   4     2823.44     2756.05     54.42 o 
   3   7   4      402.84      407.78     12.23 o 
   4   7   4      242.44      238.15      9.41 o 
   5   7   4      221.35      218.17     12.52 o 
   6   7   4      804.71      755.59     24.34 o 
   7   7   4       28.44       13.27      5.85 o 
   8   7   4       63.59       62.47     10.51 o 
   9   7   4       26.41       24.77      8.76 o 
   0   8   4        1.22       -3.04      6.38 o 
   1   8   4      426.15      445.99     15.27 o 
   2   8   4       93.48       94.66      5.84 o 
   3   8   4     1313.48     1288.46     33.75 o 
   4   8   4       40.71       50.37      6.13 o 
   5   8   4      822.45      820.96     25.37 o 
   6   8   4      178.01      166.13     10.92 o 
   7   8   4      367.46      355.71     16.48 o 
   8   8   4       17.81       22.15     10.54 o 
   1   9   4      158.96      182.81     12.51 o 
   2   9   4      107.06      126.30      8.57 o 
   3   9   4      495.69      482.58     21.41 o 
   4   9   4      186.09      184.14      9.18 o 
   5   9   4      165.56      152.29     11.03 o 
   6   9   4      382.50      362.54     16.17 o 
   7   9   4       69.39       72.31      9.20 o 
   0  10   4     1117.89     1064.54     53.77 o 
   1  10   4       90.34       92.03     10.60 o 
   2  10   4       20.50       27.03      8.04 o 
   3  10   4      105.73       96.29      9.61 o 
   4  10   4      711.82      709.93     39.74 o 
   5  10   4       28.25       27.51      6.52 o 
   6  10   4       16.28        7.60      6.17 o 
   1  11   4      394.42      403.55     21.32 o 
   2  11   4      123.52      128.30     12.77 o 
   3  11   4      324.73      345.75     19.34 o 
   4  11   4        1.68       -2.36      5.60 o 
   5  11   4      169.64      211.04     28.89 o 
   0  12   4      237.35      239.18     24.50 o 
   1  12   4      235.30      221.10     17.47 o 
   2  12   4        0.61        0.90      8.34 o 
   3  12   4       40.49       42.32     10.70 o 
   2   0   5     5721.41     5445.19    139.71 o 
   4   0   5     3514.09     3891.47    106.01 o 
   6   0   5     7056.95     6997.73    186.52 o 
   8   0   5      358.71      357.57     16.64 o 
  10   0   5      151.71      145.60     17.82 o 
   0   1   5      702.91      793.09     31.41 o 
   1   1   5     1763.23     1670.04     37.20 o 
   2   1   5      859.52      888.79     18.89 o 
   3   1   5     1962.02     1941.59     43.36 o 
   4   1   5      794.95      732.13     16.41 o 
   5   1   5     1879.14     1855.41     37.95 o 
   6   1   5      137.10      134.02      6.21 o 
   7   1   5      607.39      607.68     16.13 o 
   8   1   5      375.00      377.28     14.30 o 
   9   1   5      192.11      211.41     11.11 o 
  10   1   5       65.83       62.85     14.30 o 
  11   1   5       68.58       77.49     15.69 o 
   1   2   5     1938.16     1948.66     35.05 o 
   2   2   5     1189.30     1224.81     22.44 o 
   3   2   5     5676.08     5834.59     97.93 o 
   4   2   5       25.39       23.30      2.70 o 
   5   2   5      901.62      869.16     20.76 o 
   6   2   5      176.29      182.00      7.08 o 
   7   2   5     1374.85     1354.43     47.64 o 
   8   2   5       48.72       44.25      5.98 o 
   9   2   5      108.62      113.80     11.26 o 
  10   2   5       97.85      110.75     13.08 o 
  11   2   5      288.04      341.74     28.59 o 
   0   3   5    11139.95    11173.33    234.84 o 
   1   3   5      307.29      323.28      7.59 o 
   2   3   5      845.39      900.58     19.12 o 
   3   3   5      349.10      372.64     11.31 o 
   4   3   5     1193.15     1102.43     23.90 o 
   5   3   5       41.90       45.86      3.67 o 
   6   3   5      190.02      172.74      8.54 o 
   7   3   5      579.94      605.41     24.24 o 
   8   3   5      658.52      677.92     74.13 o 
   9   3   5        8.23       12.20      6.64 o 
  10   3   5       21.52       25.27      8.49 o 
   1   4   5     4303.37     4500.77     69.37 o 
   2   4   5     7191.81     7237.13    134.51 o 
   3   4   5      308.66      292.38      8.38 o 
   4   4   5       81.51       80.04      4.80 o 
   5   4   5      551.13      538.68     16.33 o 
   6   4   5      278.84      302.26     15.53 o 
   7   4   5       50.69       57.10      8.26 o 
   8   4   5       80.49      101.08     21.24 o 
   9   4   5      305.07      305.70     18.49 o 
  10   4   5      228.46      216.10     16.70 o 
   0   5   5      557.36      620.68     16.58 o 
   1   5   5     2409.01     2370.03     37.60 o 
   2   5   5      431.33      467.17     10.69 o 
   3   5   5     1551.85     1481.92     31.30 o 
   4   5   5      275.80      289.49     11.44 o 
   5   5   5     1060.04     1046.45     30.03 o 
   6   5   5      133.66      139.07     11.10 o 
   7   5   5      263.63      271.38     16.81 o 
   8   5   5       37.70       31.02      7.89 o 
   9   5   5      335.13      350.53     29.96 o 
  10   5   5       32.17       27.62      9.31 o 
   1   6   5      757.08      769.41     14.22 o 
   2   6   5     1092.31     1061.66     23.76 o 
   3   6   5      260.78      235.53      8.66 o 
   4   6   5       41.63       53.44      5.78 o 
   5   6   5      103.13      110.43     10.14 o 
   6   6   5     1508.39     1496.05     39.90 o 
   7   6   5      431.62      445.43     26.32 o 
   8   6   5       69.36       84.04     11.37 o 
   9   6   5       27.33       15.05      7.98 o 
   0   7   5      713.55      722.06     24.16 o 
   1   7   5      236.77      237.22      8.19 o 
   2   7   5      121.48      118.26      6.13 o 
   3   7   5      229.82      241.09      8.81 o 
   4   7   5     1591.88     1607.72     40.18 o 
   5   7   5      570.57      557.09     19.05 o 
   6   7   5        5.91        6.47      4.81 o 
   7   7   5       19.35       27.94      7.60 o 
   8   7   5      362.49      360.12     27.88 o 
   9   7   5       60.85       77.71     15.44 o 
   1   8   5      401.45      428.36     14.96 o 
   2   8   5      161.07      162.16      7.59 o 
   3   8   5      514.03      529.99     15.95 o 
   4   8   5      106.11       88.34      7.70 o 
   5   8   5     1376.15     1320.30     36.67 o 
   6   8   5       58.62       58.98      7.79 o 
   7   8   5      349.74      336.37     16.27 o 
   8   8   5       12.38        6.82      7.36 o 
   0   9   5     1247.72     1250.06     58.46 o 
   1   9   5      613.44      613.70     24.26 o 
   2   9   5       71.47       78.41      7.18 o 
   3   9   5       92.19       96.03      8.19 o 
   4   9   5      523.22      519.62     20.94 o 
   5   9   5      181.04      159.99     10.81 o 
   6   9   5       60.99       56.62      8.27 o 
   7   9   5       56.03       63.92      8.90 o 
   1  10   5       78.24       93.21     10.40 o 
   2  10   5      736.64      743.67     28.68 o 
   3  10   5       63.27       73.35      7.85 o 
   4  10   5        8.70        1.85      6.99 o 
   5  10   5       20.50       21.11      6.73 o 
   6  10   5      258.30      286.18     15.39 o 
   0  11   5      119.33      110.55     17.26 o 
   1  11   5      393.71      436.69     22.13 o 
   2  11   5       54.87       74.97     10.87 o 
   3  11   5       88.83      100.48     20.36 o 
   4  11   5       64.22       56.39     10.66 o 
   5  11   5      205.93      216.02     17.22 o 
   1  12   5       70.74       81.00     12.19 o 
   2  12   5       83.93       80.99     12.32 o 
   2   0   6      927.89     1121.12     33.09 o 
   4   0   6     5299.05     5320.63    143.54 o 
   6   0   6     1317.92     1385.64     67.81 o 
   8   0   6     1227.32     1254.70     41.63 o 
  10   0   6        5.41        5.78      9.23 o 
   1   1   6      962.00      900.69     21.24 o 
   2   1   6     5030.19     5188.20     98.40 o 
   3   1   6     1892.95     1802.32     36.04 o 
   4   1   6      233.86      242.63      7.74 o 
   5   1   6      856.91      832.15     19.12 o 
   6   1   6      605.75      607.55     14.95 o 
   7   1   6     1694.35     1658.97     36.13 o 
   8   1   6      146.72      155.37     12.32 o 
   9   1   6       84.86       80.55      7.74 o 
  10   1   6       21.63       17.94     10.51 o 
   0   2   6     3797.22     3796.72    100.79 o 
   1   2   6     3183.99     3181.67     68.40 o 
   2   2   6      229.73      237.82      6.71 o 
   3   2   6     3553.68     3504.15     78.71 o 
   4   2   6       94.37       86.75      4.61 o 
   5   2   6      549.01      553.35     13.95 o 
   6   2   6      642.40      662.60     16.51 o 
   7   2   6      719.53      726.56     21.86 o 
   8   2   6      193.97      175.74     10.09 o 
   9   2   6      268.89      279.26     51.45 o 
  10   2   6       20.87       23.28      8.18 o 
   1   3   6      260.60      266.99      6.75 o 
   2   3   6     7253.24     7270.94    135.63 o 
   3   3   6     1235.82     1241.18     37.85 o 
   4   3   6      162.13      150.67      6.01 o 
   5   3   6      165.71      167.09      6.63 o 
   6   3   6      280.32      289.24     11.53 o 
   7   3   6        5.12        6.19      6.10 o 
   8   3   6       77.74       85.23     10.15 o 
   9   3   6       10.57       10.85      8.01 o 
  10   3   6      488.77      520.21     24.99 o 
   0   4   6     1572.62     1482.72     35.18 o 
   1   4   6     2068.91     2122.09     38.47 o 
   2   4   6       18.03       23.49      3.49 o 
   3   4   6     1748.60     1763.23     42.88 o 
   4   4   6      212.89      190.22     11.14 o 
   5   4   6      141.19      141.92      8.65 o 
   6   4   6       62.42       66.58      8.40 o 
   7   4   6      326.05      316.78     25.16 o 
   8   4   6     1015.34     1048.83     47.69 o 
   9   4   6      299.29      284.69     18.36 o 
  10   4   6        0.20       -0.63      6.89 o 
   1   5   6     1866.55     1774.49     28.90 o 
   2   5   6       15.36       18.64      2.54 o 
   3   5   6     2240.80     2190.89     43.84 o 
   4   5   6      152.71      156.08      8.49 o 
   5   5   6        6.75        9.67      4.82 o 
   6   5   6       95.67       85.19      9.36 o 
   7   5   6     1237.58     1245.18     42.52 o 
   8   5   6       15.54       15.08      6.97 o 
   9   5   6      133.47      150.60     14.31 o 
   0   6   6     1165.19     1163.39     28.78 o 
   1   6   6      349.69      347.33      8.24 o 
   2   6   6        8.81        9.74      3.04 o 
   3   6   6      733.60      747.82     18.49 o 
   4   6   6     1777.49     1786.40     44.71 o 
   5   6   6       62.95       62.54      6.77 o 
   6   6   6       71.80       86.32     25.29 o 
   7   6   6      104.70      101.78     11.20 o 
   8   6   6      444.31      462.09     23.24 o 
   9   6   6       46.48       58.56     11.01 o 
   1   7   6      108.97      109.58      5.92 o 
   2   7   6     1278.10     1288.78     28.66 o 
   3   7   6      213.01      207.02     10.21 o 
   4   7   6      163.72      154.64      9.40 o 
   5   7   6      172.36      160.25     10.03 o 
   6   7   6     1251.06     1270.99     36.18 o 
   7   7   6        3.16        0.10      6.01 o 
   8   7   6       18.82        7.09      7.56 o 
   0   8   6      153.51      146.27     15.20 o 
   1   8   6      636.98      632.08     18.84 o 
   2   8   6        3.34        2.32      3.30 o 
   3   8   6      884.07      914.14     25.73 o 
   4   8   6       18.25       18.55      5.40 o 
   5   8   6      576.15      560.99     20.05 o 
   6   8   6       26.01       29.24      6.81 o 
   7   8   6      192.84      206.15     31.39 o 
   8   8   6       11.17        9.14      8.25 o 
   1   9   6      279.03      286.06     16.07 o 
   2   9   6      269.23      286.97     12.80 o 
   3   9   6      522.46      490.18     22.20 o 
   4   9   6       57.91       63.31      7.49 o 
   5   9   6       57.52       72.60     10.91 o 
   6   9   6      139.34      146.02     11.48 o 
   7   9   6       63.94       92.35     12.40 o 
   0  10   6     1334.39     1338.21     61.58 o 
   1  10   6       79.70       88.25     10.65 o 
   2  10   6       22.28       23.21      8.20 o 
   3  10   6       11.65        5.28      6.71 o 
   4  10   6      425.86      422.10     21.98 o 
   5  10   6        4.26        3.60      7.61 o 
   6  10   6       10.17       13.73      6.84 o 
   1  11   6      287.54      292.55     18.24 o 
   2  11   6      129.99      128.61     13.08 o 
   3  11   6      104.97      159.78     20.79 o 
   4  11   6        8.75       11.84      8.11 o 
   0  12   6      260.08      242.60     25.44 o 
   1  12   6       77.69       73.00     11.99 o 
   2   0   7     6850.79     6640.33    174.42 o 
   4   0   7     1532.26     1549.30     45.53 o 
   6   0   7     6261.85     6035.61    164.58 o 
   8   0   7       47.05       41.10     10.28 o 
  10   0   7       99.47      114.38     16.70 o 
   0   1   7     1356.95     1455.88     67.88 o 
   1   1   7      765.75      700.27     23.77 o 
   2   1   7      155.70      171.38      6.09 o 
   3   1   7     1120.03     1114.95     33.54 o 
   4   1   7     1672.85     1628.33     33.66 o 
   5   1   7     1154.61     1116.88     25.21 o 
   6   1   7      253.32      248.93      9.19 o 
   7   1   7      540.58      536.38     15.21 o 
   8   1   7       55.91       58.38      8.20 o 
   9   1   7      144.55      151.00     12.58 o 
  10   1   7       47.25       31.03     12.31 o 
   1   2   7     1987.71     1890.65     52.81 o 
   2   2   7       90.00       73.51      6.05 o 
   3   2   7     2717.07     2655.64     51.19 o 
   4   2   7       12.06        8.97      2.52 o 
   5   2   7      558.43      570.23     22.11 o 
   6   2   7      106.82      113.49      6.24 o 
   7   2   7      379.30      389.22     14.81 o 
   8   2   7       38.07       36.41      5.88 o 
   9   2   7      132.73      122.25     20.08 o 
  10   2   7      129.42      127.65     13.28 o 
   0   3   7     7272.09     7321.38    156.61 o 
   1   3   7      137.67      134.56      4.94 o 
   2   3   7      357.22      379.64     11.47 o 
   3   3   7      632.61      641.89     22.56 o 
   4   3   7     1217.73     1205.04     30.49 o 
   5   3   7      178.45      169.59      7.86 o 
   6   3   7       14.47        7.65      3.62 o 
   7   3   7       88.74       82.10      9.35 o 
   8   3   7      832.96      765.79     30.94 o 
   9   3   7       17.88       10.94      7.09 o 
  10   3   7       17.72       12.70      7.91 o 
   1   4   7     1393.17     1424.06     26.07 o 
   2   4   7     2570.69     2555.49     51.21 o 
   3   4   7      452.11      456.15     18.16 o 
   4   4   7       39.35       43.89      6.34 o 
   5   4   7      654.25      681.87     20.45 o 
   6   4   7      730.79      748.13     31.76 o 
   7   4   7      189.05      200.40     13.73 o 
   8   4   7       23.34       31.70      8.13 o 
   9   4   7      105.95       98.48     12.48 o 
  10   4   7      269.00      274.31     19.38 o 
   0   5   7       23.80       24.40      4.37 o 
   1   5   7     1275.74     1277.13     24.68 o 
   2   5   7       61.99       65.43      4.53 o 
   3   5   7      233.76      254.40     10.55 o 
   4   5   7      236.31      251.30     11.10 o 
   5   5   7     1025.11      994.12     35.37 o 
   6   5   7       13.26        7.76      5.58 o 
   7   5   7      478.24      491.65     23.14 o 
   8   5   7        5.59       11.35      6.97 o 
   9   5   7      153.68      147.18     14.40 o 
   1   6   7      633.06      645.76     13.69 o 
   2   6   7     1550.44     1530.93     29.48 o 
   3   6   7      259.29      260.32     10.79 o 
   4   6   7      123.38      111.43      8.02 o 
   5   6   7       27.73       24.00      5.58 o 
   6   6   7      898.14      930.81     50.98 o 
   7   6   7      360.14      367.28     19.82 o 
   8   6   7        3.46        2.31      6.74 o 
   9   6   7        9.27        5.45      7.67 o 
   0   7   7      596.94      613.65     32.61 o 
   1   7   7      292.20      298.26      9.79 o 
   2   7   7       22.05       25.11      4.03 o 
   3   7   7       51.95       51.60      6.00 o 
   4   7   7     1245.38     1241.00     33.32 o 
   5   7   7      694.02      704.26     22.84 o 
   6   7   7      181.74      171.92     19.29 o 
   7   7   7        3.96        9.93      6.74 o 
   8   7   7      278.51      279.62     29.14 o 
   1   8   7      380.53      366.58     14.26 o 
   2   8   7      277.77      259.51     11.61 o 
   3   8   7      362.85      412.61     19.32 o 
   4   8   7      110.15       91.77      8.28 o 
   5   8   7     1025.97      971.93     36.83 o 
   6   8   7        6.75       13.78      6.18 o 
   7   8   7      157.86      146.19     14.30 o 
   0   9   7      617.79      655.37     37.26 o 
   1   9   7      280.70      276.10     15.93 o 
   2   9   7       61.94       55.87      8.64 o 
   3   9   7      111.19      111.88     11.13 o 
   4   9   7      255.50      260.16     13.13 o 
   5   9   7      226.73      213.36     12.82 o 
   6   9   7       11.51        6.21      6.19 o 
   1  10   7       75.26       75.30     18.46 o 
   2  10   7      528.93      618.78     38.43 o 
   3  10   7        3.26        2.03      7.11 o 
   4  10   7       10.17       10.80      7.65 o 
   5  10   7        9.29       12.65      8.18 o 
   0  11   7      102.93      120.19     18.50 o 
   1  11   7      408.59      395.91     21.78 o 
   2  11   7        0.90        3.79     12.76 o 
   3  11   7      126.29      121.96     19.40 o 
   2   0   8       56.77       58.46     10.13 o 
   4   0   8     2680.75     2636.88     74.27 o 
   6   0   8      467.22      492.51     19.94 o 
   8   0   8     1579.67     1526.87     49.61 o 
  10   0   8       25.12       29.01     12.31 o 
   1   1   8      579.09      541.29     18.09 o 
   2   1   8     1753.59     1704.02     59.47 o 
   3   1   8     1386.12     1415.72     29.63 o 
   4   1   8      539.57      514.06     13.81 o 
   5   1   8      473.04      455.77     13.12 o 
   6   1   8      686.27      710.17     18.02 o 
   7   1   8      536.08      545.66     16.10 o 
   8   1   8      312.12      266.22     12.58 o 
   9   1   8      184.61      184.26     11.16 o 
  10   1   8       36.69       28.41     12.83 o 
   0   2   8     1755.09     1683.58     69.76 o 
   1   2   8     2424.87     2429.78     69.54 o 
   2   2   8       65.98       67.43      6.16 o 
   3   2   8      970.91      956.97     22.10 o 
   4   2   8      631.92      622.00     15.87 o 
   5   2   8     1011.77     1016.92     23.80 o 
   6   2   8      159.82      159.87      7.54 o 
   7   2   8      296.31      311.70     13.12 o 
   8   2   8       91.56       93.39      8.12 o 
   9   2   8      209.99      215.93     15.12 o 
  10   2   8        9.46       -1.07      6.72 o 
   1   3   8       49.79       46.77      4.26 o 
   2   3   8     3430.12     3438.98     94.53 o 
   3   3   8        9.55        7.25      3.65 o 
   4   3   8      374.34      372.58     11.16 o 
   5   3   8      523.16      557.49     14.81 o 
   6   3   8      435.93      433.15     14.99 o 
   7   3   8       41.27       42.12      7.68 o 
   8   3   8      100.18       95.99     10.91 o 
   9   3   8       34.70       26.05      8.20 o 
   0   4   8     3806.57     3803.16     83.49 o 
   1   4   8      827.47      836.02     17.07 o 
   2   4   8      354.91      335.65     14.76 o 
   3   4   8     2198.11     2162.40     62.16 o 
   4   4   8     1260.02     1193.03     37.98 o 
   5   4   8        2.76        2.04      4.47 o 
   6   4   8       16.69       11.89      5.33 o 
   7   4   8      191.80      202.34     14.58 o 
   8   4   8      254.03      280.60     27.90 o 
   9   4   8       71.60       77.57     11.60 o 
   1   5   8     1185.78     1183.80     22.45 o 
   2   5   8        7.34        8.07      3.64 o 
   3   5   8     1383.73     1381.69     36.59 o 
   4   5   8      346.97      342.17     17.99 o 
   5   5   8      141.10      160.25     11.83 o 
   6   5   8      121.28      113.91     11.08 o 
   7   5   8      532.36      518.30     23.74 o 
   8   5   8       17.97        6.70      6.68 o 
   9   5   8       70.73       69.11     11.39 o 
   0   6   8      868.07      907.67     23.79 o 
   1   6   8      239.14      232.91      7.74 o 
   2   6   8      207.34      206.44      9.72 o 
   3   6   8      617.71      618.14     25.80 o 
   4   6   8      970.24      946.88     27.57 o 
   5   6   8      106.77      116.35     16.83 o 
   6   6   8       68.49       85.45     14.88 o 
   7   6   8       70.76       61.84     10.41 o 
   8   6   8      290.21      276.47     18.74 o 
   1   7   8      168.72      175.36      7.78 o 
   2   7   8      963.19      959.78     26.22 o 
   3   7   8      110.10      113.07      9.26 o 
   4   7   8       63.91       53.85      6.88 o 
   5   7   8      126.19      130.00      9.85 o 
   6   7   8      922.16      914.68     35.85 o 
   7   7   8      113.21      119.59     13.00 o 
   8   7   8       11.59        4.99      7.60 o 
   0   8   8        3.91       -1.99      7.28 o 
   1   8   8      605.97      606.95     18.78 o 
   2   8   8        4.83       -1.79      3.78 o 
   3   8   8      377.15      367.53     14.92 o 
   4   8   8        9.13       10.77      5.26 o 
   5   8   8      271.76      274.99     17.64 o 
   6   8   8       11.55       11.06      7.46 o 
   7   8   8      199.95      184.82     18.50 o 
   1   9   8      216.32      224.55     21.58 o 
   2   9   8      410.44      411.05     19.88 o 
   3   9   8      160.06      156.15     13.00 o 
   4   9   8       50.53       52.04     10.86 o 
   5   9   8      105.04      105.52      9.98 o 
   6   9   8       23.75        8.42      6.43 o 
   0  10   8      640.61      663.66     38.61 o 
   1  10   8       23.67       34.07     12.53 o 
   2  10   8       22.66       26.68     13.10 o 
   3  10   8       77.85       62.57     10.51 o 
   4  10   8      314.02      334.60     21.71 o 
   5  10   8        7.20       16.97      9.01 o 
   1  11   8      134.45      169.01     21.69 o 
   2  11   8       86.28       74.11     17.34 o 
   2   0   9     3202.02     3169.53     86.49 o 
   4   0   9      886.32      862.64     29.15 o 
   6   0   9     1481.39     1445.43     50.21 o 
   8   0   9       99.74       92.98     10.06 o 
   1   1   9      780.21      743.18     35.91 o 
   2   1   9      358.18      369.22     12.68 o 
   3   1   9      736.21      749.22     18.47 o 
   4   1   9      275.23      287.34      9.73 o 
   5   1   9      814.40      782.80     19.83 o 
   6   1   9      436.55      427.23     14.79 o 
   7   1   9      307.89      299.45     10.94 o 
   8   1   9       78.75       90.42      8.11 o 
   9   1   9      383.19      401.86     29.79 o 
   1   2   9     2479.75     2460.58     68.49 o 
   2   2   9      399.37      385.46     16.03 o 
   3   2   9      996.64     1016.30     26.52 o 
   4   2   9      141.40      140.57      6.75 o 
   5   2   9      662.89      657.38     17.20 o 
   6   2   9        2.28        0.51      3.04 o 
   7   2   9      390.37      380.80     21.39 o 
   8   2   9       25.16       24.05      5.85 o 
   9   2   9      203.88      219.42     16.01 o 
   0   3   9     4780.26     4640.95    182.18 o 
   1   3   9      237.88      247.44     12.28 o 
   2   3   9      587.42      576.61     21.86 o 
   3   3   9      238.37      225.67     18.57 o 
   4   3   9     1522.16     1467.51     44.56 o 
   5   3   9      150.18      155.78      9.94 o 
   6   3   9       30.51       21.10      4.81 o 
   7   3   9        2.53       -5.56      5.26 o 
   8   3   9      323.84      306.52     28.71 o 
   9   3   9       56.13       49.40     10.29 o 
   1   4   9      911.44      936.93     24.55 o 
   2   4   9      289.89      285.68     13.47 o 
   3   4   9      170.81      169.49     10.76 o 
   4   4   9      161.03      174.17     13.34 o 
   5   4   9      379.92      361.41     17.52 o 
   6   4   9      421.22      386.79     19.28 o 
   7   4   9      254.04      269.00     16.38 o 
   8   4   9       96.54       89.17     14.58 o 
   9   4   9        3.10       -8.44      6.13 o 
   0   5   9      173.39      171.53      9.91 o 
   1   5   9     1310.85     1312.82     29.54 o 
   2   5   9      117.39      117.90      7.56 o 
   3   5   9      309.64      319.65     16.02 o 
   4   5   9       11.99       21.76      5.64 o 
   5   5   9      736.66      735.87     28.47 o 
   6   5   9        8.34        4.59      5.69 o 
   7   5   9      238.08      222.97     22.70 o 
   8   5   9       21.54       17.87      7.67 o 
   1   6   9      345.29      341.69     10.80 o 
   2   6   9     1617.98     1632.94     47.71 o 
   3   6   9      374.48      351.87     13.86 o 
   4   6   9       49.67       41.29      7.36 o 
   5   6   9       69.25       64.33      9.06 o 
   6   6   9      531.87      480.02     33.17 o 
   7   6   9       72.57       65.78     16.96 o 
   8   6   9        8.01        4.11      7.44 o 
   0   7   9      426.19      430.04     17.95 o 
   1   7   9      163.56      174.30     11.47 o 
   2   7   9       18.84       20.47      5.06 o 
   3   7   9       58.70       50.61      6.47 o 
   4   7   9      544.63      595.72     20.67 o 
   5   7   9      118.71      111.59     12.33 o 
   6   7   9       72.81       59.16      9.78 o 
   7   7   9       42.24       49.06      9.86 o 
   1   8   9      643.22      602.62     24.68 o 
   2   8   9       18.20       17.14      5.92 o 
   3   8   9      419.03      399.42     15.76 o 
   4   8   9       20.21       19.29      5.82 o 
   5   8   9      174.21      204.83     14.83 o 
   6   8   9       15.10       11.90      7.77 o 
   1   9   9      147.84      159.41     19.14 o 
   2   9   9       30.22       20.47      7.81 o 
   3   9   9      125.99      123.07     26.49 o 
   4   9   9       97.59      109.14      9.81 o 
   5   9   9      209.96      215.79     13.28 o 
   1  10   9       15.74       14.07     12.23 o 
   2  10   9      662.05      699.01     43.27 o 
   3  10   9       22.39       17.51      8.33 o 
   4  10   9       31.03       48.28     10.59 o 
   2   0  10      499.73      507.67     27.84 o 
   4   0  10     1427.36     1307.78     45.50 o 
   6   0  10       20.39       19.02      6.72 o 
   8   0  10      529.13      550.21     24.66 o 
   1   1  10      745.38      747.04     35.95 o 
   2   1  10      968.76      959.34     32.75 o 
   3   1  10      659.06      623.39     18.40 o 
   4   1  10       47.89       52.15      4.84 o 
   5   1  10      448.07      452.74     13.46 o 
   6   1  10      299.53      295.17     11.23 o 
   7   1  10       99.98      105.35      7.24 o 
   8   1  10       20.70       15.03      5.65 o 
   9   1  10      163.10      153.22     14.46 o 
   1   2  10     1797.60     1764.38     76.66 o 
   2   2  10       26.98       25.44      5.16 o 
   3   2  10      470.27      485.06     19.67 o 
   4   2  10      456.53      454.16     13.33 o 
   5   2  10     1352.59     1315.88     30.02 o 
   6   2  10       36.84       36.39      4.87 o 
   7   2  10       49.66       55.69     10.54 o 
   8   2  10       51.05       55.26      7.48 o 
   9   2  10      232.97      245.45     23.94 o 
   1   3  10      440.79      458.81     17.92 o 
   2   3  10      205.87      211.83     11.92 o 
   3   3  10      383.11      395.52     17.31 o 
   4   3  10      128.78      121.67     10.01 o 
   5   3  10      247.92      253.77     13.43 o 
   6   3  10      989.30      967.72     28.40 o 
   7   3  10       13.02        6.39      6.11 o 
   8   3  10       57.10       47.67      9.26 o 
   9   3  10       20.65        3.91      7.01 o 
   0   4  10     1597.42     1537.54     66.72 o 
   1   4  10      230.64      234.04     18.86 o 
   2   4  10      108.86      104.87      8.77 o 
   3   4  10      767.21      760.53     27.17 o 
   4   4  10     1627.79     1600.16     50.30 o 
   5   4  10      235.86      217.83     15.54 o 
   6   4  10        7.14        3.69      5.53 o 
   7   4  10      251.19      250.96     30.55 o 
   8   4  10      140.73      143.37     13.86 o 
   1   5  10      102.14      103.26      6.91 o 
   2   5  10      374.40      352.96     16.33 o 
   3   5  10     1138.77     1140.45     37.95 o 
   4   5  10        7.74       13.26      5.52 o 
   5   5  10      414.01      396.74     19.13 o 
   6   5  10       33.10       30.45      7.58 o 
   7   5  10      415.12      402.89     21.18 o 
   8   5  10       32.68       20.84      8.25 o 
   0   6  10     1049.34     1074.11     52.61 o 
   1   6  10      210.20      216.31      8.83 o 
   2   6  10      108.65      102.75      7.88 o 
   3   6  10       32.91       36.88      7.12 o 
   4   6  10      498.82      487.67     22.14 o 
   5   6  10      150.38      143.53     17.30 o 
   6   6  10       25.87       11.32      6.67 o 
   7   6  10       54.29       37.53      9.41 o 
   1   7  10      149.17      143.32      8.92 o 
   2   7  10      587.41      592.58     19.53 o 
   3   7  10       64.21       64.30      7.35 o 
   4   7  10       40.40       40.00      7.98 o 
   5   7  10       18.33       14.90     12.63 o 
   6   7  10      280.70      296.02     29.91 o 
   7   7  10       43.82       34.37     12.57 o 
   1   8  10      592.80      583.57     31.78 o 
   2   8  10        2.78        6.00      6.20 o 
   3   8  10      191.52      202.69     11.60 o 
   4   8  10       36.49       29.22      6.64 o 
   5   8  10      180.94      173.44     17.66 o 
   6   8  10       26.44       22.63      8.42 o 
   2   9  10      327.09      347.92     19.37 o 
   3   9  10       49.05       50.76      9.97 o 
   4   9  10       21.32       26.75      6.86 o 
   2  10  10        7.11       17.41     12.95 o 
   2   0  11     2306.87     2196.25     91.30 o 
   4   0  11       84.58       92.88      9.04 o 
   6   0  11      704.61      641.17     25.87 o 
   8   0  11       25.58       28.90      8.17 o 
   2   1  11      108.55      105.67     12.53 o 
   3   1  11       94.91       95.99      7.26 o 
   4   1  11      146.01      141.09      7.96 o 
   5   1  11      325.58      334.41     11.74 o 
   6   1  11       35.43       29.58      4.89 o 
   7   1  11       59.98       60.62      6.31 o 
   8   1  11      157.92      156.14     10.82 o 
   1   2  11      672.88      632.63     34.03 o 
   2   2  11      239.37      237.90     13.39 o 
   3   2  11      315.06      318.16     16.09 o 
   4   2  11       32.35       34.50      7.34 o 
   5   2  11      509.64      531.57     15.76 o 
   6   2  11       52.44       62.35      6.01 o 
   7   2  11      156.31      162.93     10.47 o 
   8   2  11       35.63       25.25      6.58 o 
   0   3  11     1217.47     1185.71     55.16 o 
   1   3  11       32.67       28.52      8.48 o 
   2   3  11      431.46      417.10     18.73 o 
   3   3  11       11.89        8.34      4.78 o 
   4   3  11     2425.71     2366.43     69.20 o 
   5   3  11      117.07      115.04     10.83 o 
   6   3  11       22.76       15.35      6.30 o 
   7   3  11        1.16       -0.72      5.65 o 
   8   3  11      259.39      250.50     17.51 o 
   1   4  11      891.58      906.89     30.47 o 
   2   4  11      342.13      352.79     16.87 o 
   3   4  11      393.28      411.72     18.72 o 
   4   4  11       11.67       13.53      5.88 o 
   5   4  11      188.64      205.00     13.98 o 
   6   4  11      343.11      339.07     18.77 o 
   7   4  11      108.36      117.09     12.82 o 
   8   4  11       19.36       22.05      8.28 o 
   0   5  11      551.06      529.25     30.73 o 
   1   5  11      230.04      240.08     13.88 o 
   2   5  11       19.33       19.60      5.86 o 
   3   5  11      457.17      458.73     44.86 o 
   4   5  11       62.28       66.25      8.93 o 
   5   5  11      319.15      310.49     17.55 o 
   6   5  11        0.66       -1.52      5.90 o 
   7   5  11      163.80      200.82     15.72 o 
   1   6  11      147.93      140.27      8.76 o 
   2   6  11     1246.92     1253.48     41.90 o 
   3   6  11      121.20      125.63     10.99 o 
   4   6  11       48.75       28.37     10.77 o 
   5   6  11       75.36       67.13      9.93 o 
   6   6  11      201.63      202.67     15.56 o 
   7   6  11        3.79       15.57     11.56 o 
   0   7  11      936.93     1000.41     47.39 o 
   1   7  11       73.30       80.22     13.55 o 
   2   7  11      128.08      131.59     10.98 o 
   3   7  11       62.89       70.71      9.18 o 
   4   7  11      300.95      320.22     17.72 o 
   5   7  11        8.25       10.83      6.91 o 
   6   7  11        1.23       -7.56      6.29 o 
   1   8  11      449.66      466.66     29.94 o 
   2   8  11        0.02       -2.72      9.17 o 
   3   8  11      200.16      202.57     14.16 o 
   4   8  11        0.38       -2.80      5.83 o 
   5   8  11       94.06       99.64     11.98 o 
   2   9  11       39.02       36.51     11.71 o 
   3   9  11       48.16       59.66     10.80 o 
   4   0  12      662.36      661.85     25.25 o 
   6   0  12      107.32      117.56     12.21 o 
   8   0  12      249.88      275.00     18.14 o 
   2   1  12      372.54      345.53     23.68 o 
   3   1  12      104.21       96.21      9.54 o 
   4   1  12       41.12       35.31      5.89 o 
   5   1  12      244.53      233.36     23.16 o 
   6   1  12      115.19      109.82      7.80 o 
   7   1  12       83.73       91.90      7.58 o 
   8   1  12       25.48       27.47      6.75 o 
   1   2  12      612.34      573.87     33.58 o 
   2   2  12       55.46       53.51     10.88 o 
   3   2  12      377.36      397.31     18.39 o 
   4   2  12      231.29      226.20     14.25 o 
   5   2  12      746.70      711.43     23.20 o 
   6   2  12        0.98        3.39      3.83 o 
   7   2  12       65.90       75.94      8.43 o 
   8   2  12        6.51        1.12      8.06 o 
   1   3  12      258.12      261.62     20.04 o 
   2   3  12      257.24      259.84     14.16 o 
   3   3  12       13.13       14.00      5.84 o 
   4   3  12       17.98       12.19      5.97 o 
   5   3  12       24.36       22.29      6.82 o 
   6   3  12      647.36      659.12     27.78 o 
   7   3  12       24.97       32.89      8.79 o 
   0   4  12     1162.18     1164.35     53.06 o 
   1   4  12      191.78      203.80     17.45 o 
   2   4  12       40.35       33.13      6.88 o 
   3   4  12      221.30      230.95     14.18 o 
   4   4  12      932.35      901.81     32.85 o 
   5   4  12      119.67      123.89     11.63 o 
   6   4  12       18.67       17.40      7.21 o 
   7   4  12      120.49      101.55     12.39 o 
   1   5  12      511.42      542.50     34.11 o 
   2   5  12      172.48      168.61     12.07 o 
   3   5  12      403.73      406.90     48.09 o 
   4   5  12        9.21        5.62      5.65 o 
   5   5  12      271.68      241.98     17.81 o 
   6   5  12        5.45       12.08      7.26 o 
   0   6  12      844.28      905.40     46.42 o 
   1   6  12      231.51      217.91     19.66 o 
   2   6  12       59.99       50.13      8.27 o 
   3   6  12        9.09        1.73      5.31 o 
   4   6  12      228.13      282.13     16.82 o 
   5   6  12       38.36       23.30      7.69 o 
   6   6  12        0.83       -2.58      5.92 o 
   1   7  12      189.19      218.96     19.78 o 
   2   7  12      323.36      291.64     16.33 o 
   3   7  12       40.63       42.90      8.29 o 
   4   7  12        1.48        0.93      5.92 o 
   5   7  12       26.06       33.35      8.62 o 
   1   8  12      403.67      369.58     28.11 o 
   2   8  12        0.16       -7.81      6.83 o 
   3   8  12      116.84      114.18     11.62 o 
   4   8  12       38.08       31.36     13.26 o 
   4   0  13      109.27      128.18     16.06 o 
   6   0  13      248.29      258.44     16.24 o 
   3   1  13      274.25      270.67     21.50 o 
   4   1  13       92.52       91.56     10.15 o 
   5   1  13      254.50      271.36     13.29 o 
   6   1  13      165.80      156.05      9.24 o 
   7   1  13       38.21       43.16      6.29 o 
   2   2  13       19.76       21.99      8.78 o 
   3   2  13      488.22      488.47     32.85 o 
   4   2  13       61.50       59.60      8.84 o 
   5   2  13      386.42      406.55     20.46 o 
   6   2  13       66.90       84.92      8.65 o 
   7   2  13      194.07      168.82     34.80 o 
   1   3  13      291.98      268.75     21.20 o 
   2   3  13       97.23       81.99     13.36 o 
   3   3  13       32.46       28.65      7.10 o 
   4   3  13     1031.92      991.80     36.03 o 
   5   3  13       35.25       36.05     10.19 o 
   6   3  13       13.42       10.08     15.39 o 
   7   3  13       13.94       23.12     12.35 o 
   1   4  13       95.48      102.71     14.56 o 
   2   4  13      142.66      180.49     18.50 o 
   3   4  13      428.57      431.46     26.47 o 
   4   4  13        4.58       -4.58      5.01 o 
   5   4  13       76.33       82.77     10.77 o 
   6   4  13      205.03      192.20     18.97 o 
   1   5  13      168.60      180.27     17.90 o 
   2   5  13       44.45       45.62      8.22 o 
   3   5  13      197.48      193.11     14.09 o 
   4   5  13        2.24        0.55      5.48 o 
   5   5  13      333.34      360.32     27.52 o 
   1   6  13      103.59      110.89     15.65 o 
   2   6  13      592.82      580.31     25.21 o 
   3   6  13      145.22      134.63     12.49 o 
   4   6  13        1.59        0.25      6.33 o 
   5   6  13       38.25       39.39      9.23 o 
   0   7  13      569.89      611.54     37.04 o 
   1   7  13       93.91      123.64     16.92 o 
   2   7  13       41.56       32.39      9.83 o 
   3   7  13       24.27       24.59      7.63 o 
   4   7  13      158.75      167.26     14.26 o 
   1   8  13      270.16      319.64     25.97 o 
   2   8  13        5.23       -0.23      8.93 o 
   4   0  14      349.94      357.27     27.36 o 
   6   0  14      161.01      173.43     14.35 o 
   3   1  14      218.32      249.13     21.46 o 
   4   1  14       73.11       76.70     14.33 o 
   5   1  14       41.68       33.67      8.21 o 
   6   1  14       54.18       51.28      7.93 o 
   3   2  14      212.62      239.03     21.73 o 
   4   2  14      158.98      149.48     12.80 o 
   5   2  14      187.09      210.23     15.42 o 
   6   2  14       52.39       77.53     15.99 o 
   2   3  14      287.09      322.68     24.73 o 
   3   3  14       53.62       56.25     13.43 o 
   4   3  14        2.29       -3.91      5.65 o 
   5   3  14        2.81        4.71      6.35 o 
   6   3  14      442.28      506.21     35.95 o 
   1   4  14      288.84      286.58     22.82 o 
   2   4  14        7.03       16.17      9.46 o 
   3   4  14       92.72       98.39     17.19 o 
   4   4  14      308.53      266.43     17.46 o 
   5   4  14       97.75       97.30     17.15 o 
   1   5  14      391.51      409.54     30.13 o 
   2   5  14       86.30       73.14     14.60 o 
   3   5  14      124.89      157.69     13.36 o 
   4   5  14       55.72       58.53     10.16 o 
   1   6  14       32.86       28.26     11.26 o 
   2   6  14        4.77       -3.45      7.92 o 
   3   6  14      178.78      181.24     21.88 o 
   1   7  14      135.33      170.25     19.63 o 
   2   7  14      312.47      238.54     23.72 o 
   4   1  15      137.61      147.25     18.95 o 
   5   1  15       58.51       63.00     14.45 o 
   3   2  15      139.15      137.75     18.05 o 
   4   2  15       26.53       19.36     10.21 o 
   5   2  15      120.01      117.33     13.15 o 
   3   3  15       21.39       18.46     10.47 o 
   4   3  15      222.27      228.08     23.72 o 
   2   4  15      438.70      459.30     32.53 o 
   3   4  15      122.71      121.58     18.20 o 
   4   4  15        1.51        6.85      6.82 o 
   2   5  15       12.58        6.08      9.19 o 
   3   5  15      127.20      132.42     19.40 o 
   1   6  15       93.55       86.57     16.02 o 
                                                 
